# Supplementary material for: Methylation of Structured RNA by the m6A Writer METTL16 Is Essential for Mouse Embryonic Development
Source: Mol Cell. 2018 Sep 20;71(6):986–1000.e11. doi: 10.1016/j.molcel.2018.08.004 (PMC6162343; doi:10.1016/j.molcel.2018.08.004)
Supplement: Table S3. List of Genes and Splice Junctions with Differential Expression in Mettl16 Mutant E2.5 and E3.5 Embryos; Related to Figures 4 and 5 [file mmc2.xlsx]

## Sheet: E2.5-all signif genes
Table of genes with a significantly different expression between any of the genotypes: E2.5
	log2FC			padj
gene	ko vs wt	ko vs het	het vs wt	ko vs wt	ko vs het	het vs wt	ENSEMBL name	gene_biotype	chr	start	end	description
Tas1r1	-2.29226	4.21507	-6.50733	0.999868	0.38317	0.0552801	Tas1r1	protein_coding	4	152027914	152038568	taste receptor, type 1, member 1 [Source:MGI Symbol;Acc:MGI:1927505]
Tst	6.76484	0.376739	6.3881	0.0986348	0.999595	0.265112	Tst	protein_coding	15	78399556	78405859	thiosulfate sulfurtransferase, mitochondrial [Source:MGI Symbol;Acc:MGI:98852]
Limch1	6.28442	-0.425755	6.71018	0.0467731	0.999595	0.0487359	Limch1	protein_coding	5	66745827	67057158	LIM and calponin homology domains 1 [Source:MGI Symbol;Acc:MGI:1924819]
Rpl14-ps1	5.37876	-0.166547	5.54531	0.042139	0.999595	0.0487359	Rpl14-ps1	processed_pseudogene	7	45324965	45325617	ribosomal protein L14, pseudogene 1 [Source:MGI Symbol;Acc:MGI:3710579]
Shroom4	3.45835	0.252184	3.20617	0.0467731	0.999595	0.150767	Shroom4	protein_coding	X	6399854	6637448	shroom family member 4 [Source:MGI Symbol;Acc:MGI:2685570]
Rapgef5	3.09433	0.805657	2.28867	0.0639815	0.999595	0.583255	Rapgef5	protein_coding	12	117516479	117759737	Rap guanine nucleotide exchange factor (GEF) 5 [Source:MGI Symbol;Acc:MGI:2444365]
Tbl1xr1	1.40721	-0.555485	1.96269	0.548696	0.999595	0.0968508	Tbl1xr1	protein_coding	3	22076652	22216594	transducin (beta)-like 1X-linked receptor 1 [Source:MGI Symbol;Acc:MGI:2441730]
Gm12018	1.13318	-0.135342	1.26852	0.166958	0.999595	0.0552801	Gm12018	lincRNA	11	18095986	18103384	predicted gene 12018 [Source:MGI Symbol;Acc:MGI:3651187]
Coil	1.01628	0.406752	0.609528	0.0467731	0.999595	0.903754	Coil	protein_coding	11	88970252	88991613	coilin [Source:MGI Symbol;Acc:MGI:104842]
1810032O08Rik	0.648552	-0.135955	0.784506	0.348209	0.999595	0.0674122	1810032O08Rik	protein_coding	11	116671660	116675799	RIKEN cDNA 1810032O08 gene [Source:MGI Symbol;Acc:MGI:1913543]
Lonp2	-1.75481	-0.103477	-1.65133	0.0213229	0.999595	0.0552801	Lonp2	protein_coding	8	86624043	86723873	lon peptidase 2, peroxisomal [Source:MGI Symbol;Acc:MGI:1914137]
Sat2	-2.50276	-0.8407	-1.66206	0.00172507	0.999595	0.375728	Sat2	protein_coding	11	69622024	69623870	spermidine/spermine N1-acetyl transferase 2 [Source:MGI Symbol;Acc:MGI:1916465]
Ccdc69	3.84998	3.54106	0.308914	0.405055	0.0618463	0.999868	Ccdc69	protein_coding	11	55049731	55078131	coiled-coil domain containing 69 [Source:MGI Symbol;Acc:MGI:1196234]
C86187	1.97009	1.81929	0.150805	0.348209	0.0458008	0.999868	C86187	lincRNA	7	46967711	46975911	expressed sequence C86187 [Source:MGI Symbol;Acc:MGI:2142361]
Mcc	0.898119	1.05351	-0.155393	0.548696	0.0138601	0.999868	Mcc	protein_coding	18	44425060	44812182	mutated in colorectal cancers [Source:MGI Symbol;Acc:MGI:96930]
Lifr	-1.7582	-1.56789	-0.190311	0.166958	0.0188522	0.999868	Lifr	protein_coding	15	7090614	7197489	leukemia inhibitory factor receptor [Source:MGI Symbol;Acc:MGI:96788]
Ccdc92b	-1.62779	-1.38964	-0.238148	0.0478608	0.00643286	0.999868	Ccdc92b	protein_coding	11	74619605	74641516	coiled-coil domain containing 92B [Source:MGI Symbol;Acc:MGI:3588240]
Mettl16	-1.83276	-1.31711	-0.515644	4.31351e-11	3.13185e-10	0.999868	Mettl16	protein_coding	11	74770830	74828525	methyltransferase like 16 [Source:MGI Symbol;Acc:MGI:1914743]
Mat2a	-2.40627	-1.99632	-0.409947	2.69207e-31	5.02806e-40	0.999868	Mat2a	protein_coding	6	72432799	72439558	methionine adenosyltransferase II, alpha [Source:MGI Symbol;Acc:MGI:2443731]
Gm15698	-2.57514	-2.16014	-0.414999	6.39658e-07	1.6481e-09	0.999868	Elobl	protein_coding	11	88964666	88966917	elongin B-like [Source:MGI Symbol;Acc:MGI:1860403]

## Sheet: E2.5-KO signif genes
Table of genes with a significantly different expression between Mettl16-/- and both Mettl16+/- and Mettl16+/+: E2.5
	log2FC			padj
gene	ko vs wt	ko vs het	het vs wt	ko vs wt	ko vs het	het vs wt	ENSEMBL name	gene_biotype	chr	start	end	description
Ccdc92b	-1.62779	-1.38964	-0.238148	0.0478608	0.00643286	0.999868	Ccdc92b	protein_coding	11	74619605	74641516	coiled-coil domain containing 92B [Source:MGI Symbol;Acc:MGI:3588240]
Mettl16	-1.83276	-1.31711	-0.515644	4.31351e-11	3.13185e-10	0.999868	Mettl16	protein_coding	11	74770830	74828525	methyltransferase like 16 [Source:MGI Symbol;Acc:MGI:1914743]
Mat2a	-2.40627	-1.99632	-0.409947	2.69207e-31	5.02806e-40	0.999868	Mat2a	protein_coding	6	72432799	72439558	methionine adenosyltransferase II, alpha [Source:MGI Symbol;Acc:MGI:2443731]
Gm15698	-2.57514	-2.16014	-0.414999	6.39658e-07	1.6481e-09	0.999868	Elobl	protein_coding	11	88964666	88966917	elongin B-like [Source:MGI Symbol;Acc:MGI:1860403]

## Sheet: E2.5-KO signif SJ
Table of individual splice junctions with a significantly different usage between Mettl16-/- and both Mettl16+/- and Mettl16+/+: E2.5
					baseMean		log2 fold change		adjusted p-value		expression ( KO vs. WT)		expression ( KO vs. HET)
name	chr	start	end	transcripts	KO vs. WT	KO vs. HET	KO vs. WT	KO vs. HET	KO vs. WT	KO vs. HET	KO	WT	KO	HET
Coil	chr11	88967649	88970417	UNKNOWN_TX (Coil)	30.66	54.62	-32.53	-33.01	1.49e-65	5.32e-14	0	104.22	0	101.38
Coil	chr11	88970479	88970897	UNKNOWN_TX (Coil)	154.48	215.95	-4.23	-4.29	2.16e-09	3.3e-06	21.86	472.42	23.28	380.92
Vmp1	chr11	86585451	86586495	NM_029478 (Vmp1)	878.58	873.7	-0.56	-0.29	4.67e-14	0.00092	736.74	1214.06	783.12	947.26
Mat2a	chr6	72434395	72434980	NM_145569 (Mat2a)	1176.17	1470.16	-0.36	-0.3	0.000676	1.58e-07	450.77	2917.08	478.7	2322.26
Mat2a	chr6	72434739	72434980	UNKNOWN_TX (Mat2a)	11.42	11.29	2.77	2.41	4.92e-06	1.58e-07	12.27	9.21	13.04	9.78

## Sheet: E3.5-all signif genes
Table of genes with a significantly different expression between any of the genotypes: E3.5
	log2FC			padj
gene	ko vs wt	ko vs het	het vs wt	ko vs wt	ko vs het	het vs wt	ENSEMBL name	description	gene_biotype
Dxo	-1.61241	-1.33572	-0.276693	2.30332e-32	4.80449e-15	0.990913	Dxo	decapping exoribonuclease [Source:MGI Symbol;Acc:MGI:1890444]	protein_coding
Lifr	-3.2962	-2.86302	-0.433175	7.92152e-24	2.49626e-12	0.99995	Lifr	leukemia inhibitory factor receptor [Source:MGI Symbol;Acc:MGI:96788]	protein_coding
Prpf3	1.02581	0.738249	0.287559	5.18492e-23	2.6772e-08	0.822348	Prpf3	pre-mRNA processing factor 3 [Source:MGI Symbol;Acc:MGI:1918017]	protein_coding
Rnf5	-1.34709	-1.27611	-0.070979	1.97317e-22	1.31908e-13	0.99995	Rnf5	ring finger protein 5 [Source:MGI Symbol;Acc:MGI:1860076]	protein_coding
Smndc1	1.12302	0.884659	0.23836	2.66414e-21	3.74747e-09	0.997641	Smndc1	survival motor neuron domain containing 1 [Source:MGI Symbol;Acc:MGI:1923729]	protein_coding
Cenpv	-2.85262	-2.50635	-0.346266	9.39777e-20	1.5755e-10	0.99995	Cenpv	centromere protein V [Source:MGI Symbol;Acc:MGI:1920389]	protein_coding
Itgae	-3.16664	-3.00766	-0.158979	9.87003e-20	1.56389e-12	0.99995	Itgae	integrin alpha E, epithelial-associated [Source:MGI Symbol;Acc:MGI:1298377]	protein_coding
Rars2	-1.0177	-1.00317	-0.0145306	3.99103e-18	4.46012e-12	0.99995	Rars2	arginyl-tRNA synthetase 2, mitochondrial [Source:MGI Symbol;Acc:MGI:1923596]	protein_coding
BC017158	-1.13686	-1.10642	-0.0304329	9.01792e-18	8.76793e-12	0.99995	BC017158	cDNA sequence BC017158 [Source:MGI Symbol;Acc:MGI:2384572]	protein_coding
Dctn2	-1.06409	-0.997748	-0.0663393	1.82534e-17	1.5755e-10	0.99995	Dctn2	dynactin 2 [Source:MGI Symbol;Acc:MGI:107733]	protein_coding
Gtse1	1.15437	1.357	-0.202634	5.01299e-17	1.07654e-15	0.99995	Gtse1	G two S phase expressed protein 1 [Source:MGI Symbol;Acc:MGI:1352755]	protein_coding
Apeh	-1.02836	-0.755205	-0.273155	4.26496e-16	3.9354e-06	0.970481	Apeh	acylpeptide hydrolase [Source:MGI Symbol;Acc:MGI:88041]	protein_coding
Exosc8	-0.986734	-1.06235	0.0756189	5.63678e-16	1.56389e-12	0.99995	Exosc8	exosome component 8 [Source:MGI Symbol;Acc:MGI:1916889]	protein_coding
Eif2b5	-0.707376	-0.68372	-0.023656	5.88645e-16	3.09968e-10	0.99995	Eif2b5	eukaryotic translation initiation factor 2B, subunit 5 epsilon [Source:MGI Symbol;Acc:MGI:2446176]	protein_coding
Gnb1l	1.12851	0.915615	0.212894	5.88645e-16	2.86001e-07	0.99995	Gnb1l	guanine nucleotide binding protein (G protein), beta polypeptide 1-like [Source:MGI Symbol;Acc:MGI:1338057]	protein_coding
Rrp1b	-1.10236	-1.15703	0.054668	1.77298e-15	8.76793e-12	0.99995	Rrp1b	ribosomal RNA processing 1 homolog B (S. cerevisiae) [Source:MGI Symbol;Acc:MGI:1919712]	protein_coding
Rbm39	0.556937	0.535478	0.0214586	1.96339e-15	7.62611e-10	0.99995	Rbm39	RNA binding motif protein 39 [Source:MGI Symbol;Acc:MGI:2157953]	protein_coding
Plcb3	-1.63238	-1.58604	-0.0463427	2.59409e-15	5.73711e-10	0.99995	Plcb3	phospholipase C, beta 3 [Source:MGI Symbol;Acc:MGI:104778]	protein_coding
Cdk10	-1.18349	-0.973579	-0.209914	3.37272e-15	3.55551e-07	0.99995	Cdk10	cyclin-dependent kinase 10 [Source:MGI Symbol;Acc:MGI:2448549]	protein_coding
Naxd	-1.32185	-1.24947	-0.0723776	4.11408e-15	2.50481e-09	0.99995	Naxd	NAD(P)HX dehydratase [Source:MGI Symbol;Acc:MGI:1913353]	protein_coding
Pts	-1.33512	-1.13354	-0.201581	1.6883e-14	2.72066e-07	0.99995	Pts	6-pyruvoyl-tetrahydropterin synthase [Source:MGI Symbol;Acc:MGI:1338783]	protein_coding
Zdhhc16	-0.820457	-0.750402	-0.0700547	2.61688e-14	2.61684e-08	0.99995	Zdhhc16	zinc finger, DHHC domain containing 16 [Source:MGI Symbol;Acc:MGI:1921418]	protein_coding
Ift140	-1.53945	-1.19473	-0.34472	1.01547e-13	7.23277e-06	0.99995	Ift140	intraflagellar transport 140 [Source:MGI Symbol;Acc:MGI:2146906]	protein_coding
Arpc2	-0.761177	-0.63499	-0.126187	1.02274e-13	1.16994e-06	0.99995	Arpc2	actin related protein 2/3 complex, subunit 2 [Source:MGI Symbol;Acc:MGI:1923959]	protein_coding
Ccl27a	-2.3953	-1.47835	-0.916948	1.2373e-13	0.000599152	0.726372	Ccl27a	chemokine (C-C motif) ligand 27A [Source:MGI Symbol;Acc:MGI:1343459]	protein_coding
Dcaf11	-1.13749	-1.06395	-0.0735364	1.39663e-13	2.92021e-08	0.99995	Dcaf11	DDB1 and CUL4 associated factor 11 [Source:MGI Symbol;Acc:MGI:90168]	protein_coding
Hip1	-0.873737	-0.670488	-0.203249	2.1384e-13	1.39228e-05	0.99995	Hip1	huntingtin interacting protein 1 [Source:MGI Symbol;Acc:MGI:1099804]	protein_coding
Erbb2	-1.04139	-0.69616	-0.345228	2.19761e-13	0.00021657	0.932714	Erbb2	erb-b2 receptor tyrosine kinase 2 [Source:MGI Symbol;Acc:MGI:95410]	protein_coding
Taz	-1.54459	-1.59972	0.0551293	2.20287e-13	7.06116e-10	0.99995	Taz	tafazzin [Source:MGI Symbol;Acc:MGI:109626]	protein_coding
Arih2	1.65517	1.41202	0.243144	2.20666e-13	9.32075e-07	0.99995	Arih2	ariadne RBR E3 ubiquitin protein ligase 2 [Source:MGI Symbol;Acc:MGI:1344361]	protein_coding
Prpf39	1.36132	1.00849	0.352833	2.48255e-13	3.23257e-05	0.998716	Prpf39	pre-mRNA processing factor 39 [Source:MGI Symbol;Acc:MGI:104602]	protein_coding
Ngrn	-1.08587	-1.24891	0.163035	3.37396e-13	6.08026e-12	0.99995	Ngrn	neugrin, neurite outgrowth associated [Source:MGI Symbol;Acc:MGI:1933212]	protein_coding
Ddias	1.75186	1.47657	0.275294	4.24837e-13	1.78577e-06	0.99995	Ddias	DNA damage-induced apoptosis suppressor [Source:MGI Symbol;Acc:MGI:1921291]	protein_coding
Pde1b	-2.82047	-1.92789	-0.892587	5.03002e-13	0.000177797	0.943759	Pde1b	phosphodiesterase 1B, Ca2+-calmodulin dependent [Source:MGI Symbol;Acc:MGI:97523]	protein_coding
Cdkn2aipnl	-0.787139	-0.720692	-0.0664477	5.21853e-13	1.64327e-07	0.99995	Cdkn2aipnl	CDKN2A interacting protein N-terminal like [Source:MGI Symbol;Acc:MGI:1261797]	protein_coding
Fibp	-1.07542	-0.944574	-0.130844	5.30266e-13	5.95952e-07	0.99995	Fibp	fibroblast growth factor (acidic) intracellular binding protein [Source:MGI Symbol;Acc:MGI:1926233]	protein_coding
Inpp5d	1.33404	1.41864	-0.084595	5.69859e-13	5.73711e-10	0.99995	Inpp5d	inositol polyphosphate-5-phosphatase D [Source:MGI Symbol;Acc:MGI:107357]	protein_coding
Slc7a7	-1.28014	-0.942521	-0.337623	9.59117e-13	5.79437e-05	0.998716	Slc7a7	solute carrier family 7 (cationic amino acid transporter, y+ system), member 7 [Source:MGI Symbol;Acc:MGI:1337120]	protein_coding
Tango2	-1.02421	-0.840839	-0.183367	9.69892e-13	5.14273e-06	0.99995	Tango2	transport and golgi organization 2 [Source:MGI Symbol;Acc:MGI:101825]	protein_coding
Slc44a4	-1.17876	-0.923363	-0.255393	1.31031e-12	1.80482e-05	0.99995	Slc44a4	solute carrier family 44, member 4 [Source:MGI Symbol;Acc:MGI:1917379]	protein_coding
Thoc6	-0.632643	-0.693792	0.0611498	2.09887e-12	3.48925e-10	0.99995	Thoc6	THO complex 6 [Source:MGI Symbol;Acc:MGI:2677480]	protein_coding
Cdc45	-1.04926	-1.25747	0.208214	2.30411e-12	4.59865e-12	0.99995	Cdc45	cell division cycle 45 [Source:MGI Symbol;Acc:MGI:1338073]	protein_coding
Dyrk3	0.938398	0.883464	0.0549341	2.84116e-12	1.99346e-07	0.99995	Dyrk3	dual-specificity tyrosine-(Y)-phosphorylation regulated kinase 3 [Source:MGI Symbol;Acc:MGI:1330300]	protein_coding
B3gat3	-1.3578	-1.13642	-0.221382	2.86563e-12	5.19139e-06	0.99995	B3gat3	beta-1,3-glucuronyltransferase 3 (glucuronosyltransferase I) [Source:MGI Symbol;Acc:MGI:1919977]	protein_coding
Timm10	0.718564	0.625521	0.093043	3.31094e-12	2.11629e-06	0.99995	Timm10	translocase of inner mitochondrial membrane 10 [Source:MGI Symbol;Acc:MGI:1353429]	protein_coding
Stx5a	-1.05581	-0.963575	-0.092231	4.32143e-12	5.89283e-07	0.99995	Stx5a	syntaxin 5A [Source:MGI Symbol;Acc:MGI:1928483]	protein_coding
Mpdu1	-0.811204	-0.736947	-0.074257	6.03316e-12	8.20657e-07	0.99995	Mpdu1	mannose-P-dolichol utilization defect 1 [Source:MGI Symbol;Acc:MGI:1346040]	protein_coding
Polr2b	0.816195	0.693438	0.122757	1.02805e-11	6.71256e-06	0.99995	Polr2b	polymerase (RNA) II (DNA directed) polypeptide B [Source:MGI Symbol;Acc:MGI:2388280]	protein_coding
Rad51	-0.73604	-0.788147	0.0521073	1.53892e-11	4.1263e-09	0.99995	Rad51	RAD51 recombinase [Source:MGI Symbol;Acc:MGI:97890]	protein_coding
Dars2	-0.882971	-1.02751	0.14454	2.22234e-11	1.5755e-10	0.99995	Dars2	aspartyl-tRNA synthetase 2 (mitochondrial) [Source:MGI Symbol;Acc:MGI:2442510]	protein_coding
Mfap3	-0.753547	-0.782949	0.0294022	2.22234e-11	1.9157e-08	0.99995	Mfap3	microfibrillar-associated protein 3 [Source:MGI Symbol;Acc:MGI:1924068]	protein_coding
Tmem231	-1.14964	-0.935082	-0.214555	2.22234e-11	2.52326e-05	0.99995	Tmem231	transmembrane protein 231 [Source:MGI Symbol;Acc:MGI:2685024]	protein_coding
Ddit4l	2.28227	1.93853	0.343732	2.91673e-11	1.12003e-05	0.99995	Ddit4l	DNA-damage-inducible transcript 4-like [Source:MGI Symbol;Acc:MGI:1920534]	protein_coding
Knstrn	-1.10153	-0.807145	-0.294381	3.17274e-11	0.000212744	0.99995	Knstrn	kinetochore-localized astrin/SPAG5 binding [Source:MGI Symbol;Acc:MGI:1289298]	protein_coding
Tmem175	-1.36074	-1.20526	-0.155483	3.18867e-11	3.81239e-06	0.99995	Tmem175	transmembrane protein 175 [Source:MGI Symbol;Acc:MGI:1919642]	protein_coding
Slc25a11	-1.05365	-0.887844	-0.165807	4.13677e-11	1.48386e-05	0.99995	Slc25a11	solute carrier family 25 (mitochondrial carrier oxoglutarate carrier), member 11 [Source:MGI Symbol;Acc:MGI:1915113]	protein_coding
Xrn2	-0.603433	-0.688935	0.0855018	4.67317e-11	7.3408e-10	0.99995	Xrn2	5'-3' exoribonuclease 2 [Source:MGI Symbol;Acc:MGI:894687]	protein_coding
Mat2a	-1.21382	-1.36715	0.153332	8.58896e-11	2.2871e-09	0.99995	Mat2a	methionine adenosyltransferase II, alpha [Source:MGI Symbol;Acc:MGI:2443731]	protein_coding
Slc43a2	-3.53135	-0.278198	-3.25315	9.89161e-11	0.818054	1.53726e-05	Slc43a2	solute carrier family 43, member 2 [Source:MGI Symbol;Acc:MGI:2442746]	protein_coding
Acss1	-1.47209	-1.60108	0.128994	1.08438e-10	1.08372e-08	0.99995	Acss1	acyl-CoA synthetase short-chain family member 1 [Source:MGI Symbol;Acc:MGI:1915988]	protein_coding
Ccdc18	-1.61014	-1.67653	0.0663907	1.24307e-10	5.15046e-08	0.99995	Ccdc18	coiled-coil domain containing 18 [Source:MGI Symbol;Acc:MGI:1922974]	protein_coding
Mep1b	-1.42085	-1.31261	-0.108233	1.36195e-10	2.68507e-06	0.99995	Mep1b	meprin 1 beta [Source:MGI Symbol;Acc:MGI:96964]	protein_coding
Cse1l	-0.550675	-0.542985	-0.00769057	1.70011e-10	4.66264e-07	0.99995	Cse1l	chromosome segregation 1-like (S. cerevisiae) [Source:MGI Symbol;Acc:MGI:1339951]	protein_coding
Ric8a	-0.708719	-0.7137	0.00498128	2.04127e-10	2.79348e-07	0.99995	Ric8a	RIC8 guanine nucleotide exchange factor A [Source:MGI Symbol;Acc:MGI:2141866]	protein_coding
Ppm1d	1.31599	1.06861	0.247384	2.68505e-10	7.35264e-05	0.99995	Ppm1d	protein phosphatase 1D magnesium-dependent, delta isoform [Source:MGI Symbol;Acc:MGI:1858214]	protein_coding
Dffb	0.838362	0.709457	0.128905	3.1283e-10	3.49479e-05	0.99995	Dffb	DNA fragmentation factor, beta subunit [Source:MGI Symbol;Acc:MGI:1196287]	protein_coding
Slc44a2	-1.65812	-1.44789	-0.21023	3.5896e-10	1.71995e-05	0.99995	Slc44a2	solute carrier family 44, member 2 [Source:MGI Symbol;Acc:MGI:1915932]	protein_coding
Atp11b	-0.869162	-0.935061	0.0658988	3.60228e-10	3.98637e-08	0.99995	Atp11b	ATPase, class VI, type 11B [Source:MGI Symbol;Acc:MGI:1923545]	protein_coding
Naxe	-0.76621	-0.74312	-0.02309	3.60228e-10	1.27806e-06	0.99995	Naxe	NAD(P)HX epimerase [Source:MGI Symbol;Acc:MGI:2180167]	protein_coding
Scd3	1.56938	1.39284	0.176545	3.60228e-10	1.32355e-05	0.99995	Scd3	stearoyl-coenzyme A desaturase 3 [Source:MGI Symbol;Acc:MGI:1353437]	protein_coding
Tmem98	-2.94307	-2.4156	-0.527474	4.00583e-10	5.56443e-05	0.99995	Tmem98	transmembrane protein 98 [Source:MGI Symbol;Acc:MGI:1923457]	protein_coding
Plcd1	-0.60187	-0.677509	0.0756391	4.44522e-10	1.00764e-08	0.99995	Plcd1	phospholipase C, delta 1 [Source:MGI Symbol;Acc:MGI:97614]	protein_coding
Brca2	-1.03923	-0.816192	-0.223039	5.45969e-10	0.000177797	0.99995	Brca2	breast cancer 2, early onset [Source:MGI Symbol;Acc:MGI:109337]	protein_coding
Arl6ip4	-1.02051	-1.19384	0.173332	7.30211e-10	2.87655e-09	0.99995	Arl6ip4	ADP-ribosylation factor-like 6 interacting protein 4 [Source:MGI Symbol;Acc:MGI:1929500]	protein_coding
G6pdx	-1.02225	-0.915797	-0.106456	7.40393e-10	1.46385e-05	0.99995	G6pdx	glucose-6-phosphate dehydrogenase X-linked [Source:MGI Symbol;Acc:MGI:105979]	protein_coding
Dhx35	1.01523	1.04631	-0.0310771	7.73863e-10	3.90935e-07	0.99995	Dhx35	DEAH (Asp-Glu-Ala-His) box polypeptide 35 [Source:MGI Symbol;Acc:MGI:1918965]	protein_coding
Phlda3	3.00987	3.54618	-0.536303	8.70842e-10	3.28151e-09	0.99995	Phlda3	pleckstrin homology like domain, family A, member 3 [Source:MGI Symbol;Acc:MGI:1351485]	protein_coding
Wdhd1	-0.94917	-0.947122	-0.00204861	1.02042e-09	1.06818e-06	0.99995	Wdhd1	WD repeat and HMG-box DNA binding protein 1 [Source:MGI Symbol;Acc:MGI:2443514]	protein_coding
Reps1	-0.843032	-0.742084	-0.100948	1.15923e-09	2.74661e-05	0.99995	Reps1	RalBP1 associated Eps domain containing protein [Source:MGI Symbol;Acc:MGI:1196373]	protein_coding
Cep164	-0.740571	-0.67738	-0.0631907	1.20344e-09	1.21753e-05	0.99995	Cep164	centrosomal protein 164 [Source:MGI Symbol;Acc:MGI:2384878]	protein_coding
Epb41l1	-1.00433	-0.833384	-0.170949	1.20344e-09	9.14512e-05	0.99995	Epb41l1	erythrocyte membrane protein band 4.1 like 1 [Source:MGI Symbol;Acc:MGI:103010]	protein_coding
2010111I01Rik	-1.07693	-0.826812	-0.250117	1.2419e-09	0.000367093	0.99995	2010111I01Rik	RIKEN cDNA 2010111I01 gene [Source:MGI Symbol;Acc:MGI:1919311]	protein_coding
Asna1	0.505107	0.574031	-0.068924	1.92889e-09	2.6772e-08	0.99995	Asna1	arsA arsenite transporter, ATP-binding, homolog 1 (bacterial) [Source:MGI Symbol;Acc:MGI:1928379]	protein_coding
Slc16a13	-1.71281	-1.43319	-0.279621	1.96626e-09	9.57545e-05	0.99995	Slc16a13	solute carrier family 16 (monocarboxylic acid transporters), member 13 [Source:MGI Symbol;Acc:MGI:1916559]	protein_coding
1700034O15Rik	-1.38408	-1.02917	-0.354902	2.30912e-09	0.000675277	0.99995	Llcfc1	LLLL and CFNLAS motif containing 1 [Source:MGI Symbol;Acc:MGI:1923856]	protein_coding
Cc2d1b	-0.936281	-0.884113	-0.0521681	2.992e-09	9.35266e-06	0.99995	Cc2d1b	coiled-coil and C2 domain containing 1B [Source:MGI Symbol;Acc:MGI:2443076]	protein_coding
Mrs2	0.861663	0.717114	0.144549	3.37891e-09	0.000135256	0.99995	Mrs2	MRS2 magnesium transporter [Source:MGI Symbol;Acc:MGI:2685748]	protein_coding
Birc5	-0.822414	-0.87762	0.055206	3.43103e-09	3.47978e-07	0.99995	Birc5	baculoviral IAP repeat-containing 5 [Source:MGI Symbol;Acc:MGI:1203517]	protein_coding
Tmem62	-0.676714	-0.639803	-0.0369111	3.57848e-09	1.0357e-05	0.99995	Tmem62	transmembrane protein 62 [Source:MGI Symbol;Acc:MGI:2139461]	protein_coding
Btg2	2.1275	2.11298	0.0145125	4.11234e-09	3.23311e-06	0.99995	Btg2	B cell translocation gene 2, anti-proliferative [Source:MGI Symbol;Acc:MGI:108384]	protein_coding
Rhod	1.65438	1.73602	-0.0816397	4.43451e-09	7.47342e-07	0.99995	Rhod	ras homolog family member D [Source:MGI Symbol;Acc:MGI:108446]	protein_coding
Tamm41	-0.846815	-0.903828	0.0570134	4.55718e-09	3.90935e-07	0.99995	Tamm41	TAM41 mitochondrial translocator assembly and maintenance homolog [Source:MGI Symbol;Acc:MGI:1916221]	protein_coding
Vps16	-0.724457	-0.696444	-0.028013	4.55718e-09	7.69015e-06	0.99995	Vps16	VSP16 CORVET/HOPS core subunit [Source:MGI Symbol;Acc:MGI:2136772]	protein_coding
Rab40c	0.693563	0.810586	-0.117023	4.65252e-09	2.22789e-08	0.99995	Rab40c	Rab40C, member RAS oncogene family [Source:MGI Symbol;Acc:MGI:2183454]	protein_coding
Erfe	-1.4666	-1.02764	-0.43896	4.75025e-09	0.00210326	0.99995	Erfe	erythroferrone [Source:MGI Symbol;Acc:MGI:3606476]	protein_coding
Tmem127	-0.9342	-0.802802	-0.131397	5.00689e-09	8.85461e-05	0.99995	Tmem127	transmembrane protein 127 [Source:MGI Symbol;Acc:MGI:1916720]	protein_coding
Snapc4	0.949741	1.12768	-0.177942	6.7752e-09	1.9157e-08	0.99995	Snapc4	small nuclear RNA activating complex, polypeptide 4 [Source:MGI Symbol;Acc:MGI:2443935]	protein_coding
Mccc2	-0.834716	-0.9192	0.0844835	7.0831e-09	2.39607e-07	0.99995	Mccc2	methylcrotonoyl-Coenzyme A carboxylase 2 (beta) [Source:MGI Symbol;Acc:MGI:1925288]	protein_coding
Prom1	-2.18656	-1.95544	-0.231125	7.45973e-09	4.86108e-05	0.99995	Prom1	prominin 1 [Source:MGI Symbol;Acc:MGI:1100886]	protein_coding
Mrps6	0.844546	0.71131	0.133236	7.52413e-09	0.000157375	0.99995	Mrps6	mitochondrial ribosomal protein S6 [Source:MGI Symbol;Acc:MGI:2153111]	protein_coding
Entpd1	-3.171	-1.6854	-1.4856	7.81861e-09	0.0308862	0.814358	Entpd1	ectonucleoside triphosphate diphosphohydrolase 1 [Source:MGI Symbol;Acc:MGI:102805]	protein_coding
Ddx47	0.814739	0.733742	0.0809973	8.19346e-09	4.70058e-05	0.99995	Ddx47	DEAD (Asp-Glu-Ala-Asp) box polypeptide 47 [Source:MGI Symbol;Acc:MGI:1915005]	protein_coding
Ap3b1	-0.508097	-0.409351	-0.0987464	8.52196e-09	0.00036113	0.99995	Ap3b1	adaptor-related protein complex 3, beta 1 subunit [Source:MGI Symbol;Acc:MGI:1333879]	protein_coding
Grtp1	-0.833036	-0.739378	-0.0936576	8.52196e-09	6.23969e-05	0.99995	Grtp1	GH regulated TBC protein 1 [Source:MGI Symbol;Acc:MGI:1914040]	protein_coding
Snora65	0.970282	1.31357	-0.343286	9.7434e-09	1.5755e-10	0.970481	Snora65	small nucleolar RNA, H/ACA box 65 [Source:MGI Symbol;Acc:MGI:2148176]	snoRNA
Chn1	-1.21553	-1.13846	-0.0770747	1.06257e-08	2.12443e-05	0.99995	Chn1	chimerin 1 [Source:MGI Symbol;Acc:MGI:1915674]	protein_coding
Ccng1	1.65567	1.77858	-0.122916	1.14871e-08	7.47342e-07	0.99995	Ccng1	cyclin G1 [Source:MGI Symbol;Acc:MGI:102890]	protein_coding
Snx5	-0.935206	-1.20363	0.268423	1.18066e-08	9.37958e-10	0.99995	Snx5	sorting nexin 5 [Source:MGI Symbol;Acc:MGI:1916428]	protein_coding
Nemp1	0.962374	0.836555	0.125819	1.19702e-08	0.000111114	0.99995	Nemp1	nuclear envelope integral membrane protein 1 [Source:MGI Symbol;Acc:MGI:2446113]	protein_coding
Eprs	-0.405518	-0.449431	0.0439132	1.19756e-08	2.98817e-07	0.99995	Eprs	glutamyl-prolyl-tRNA synthetase [Source:MGI Symbol;Acc:MGI:97838]	protein_coding
Fer1l5	-2.69044	-2.10162	-0.588818	1.19756e-08	0.000456359	0.99995	Fer1l5	fer-1-like 5 (C. elegans) [Source:MGI Symbol;Acc:MGI:3616091]	protein_coding
Fam149b	-1.20743	-1.17691	-0.0305208	1.31688e-08	9.35266e-06	0.99995	Fam149b	family with sequence similarity 149, member B [Source:MGI Symbol;Acc:MGI:2145567]	protein_coding
Fbxo27	-1.10824	-1.01285	-0.0953834	1.31688e-08	4.27207e-05	0.99995	Fbxo27	F-box protein 27 [Source:MGI Symbol;Acc:MGI:2685007]	protein_coding
Srsf11	0.519466	0.453544	0.0659229	1.31688e-08	0.000110159	0.99995	Srsf11	serine/arginine-rich splicing factor 11 [Source:MGI Symbol;Acc:MGI:1916457]	protein_coding
Ino80e	0.93154	0.954721	-0.023181	1.56432e-08	3.78e-06	0.99995	Ino80e	INO80 complex subunit E [Source:MGI Symbol;Acc:MGI:2141881]	protein_coding
Cables1	-2.11621	-1.60519	-0.511016	1.75488e-08	0.00114704	0.99995	Cables1	CDK5 and Abl enzyme substrate 1 [Source:MGI Symbol;Acc:MGI:1927065]	protein_coding
Bloc1s2	0.644196	0.665061	-0.0208654	1.79339e-08	3.23311e-06	0.99995	Bloc1s2	biogenesis of lysosomal organelles complex-1, subunit 2 [Source:MGI Symbol;Acc:MGI:1920939]	protein_coding
Mettl27	-1.14279	-0.915381	-0.227408	1.86289e-08	0.000554027	0.99995	Mettl27	methyltransferase like 27 [Source:MGI Symbol;Acc:MGI:1933146]	protein_coding
Gm6902	2.66734	2.62569	0.0416565	2.11934e-08	1.21753e-05	0.99995	Gm6902	predicted gene 6902 [Source:MGI Symbol;Acc:MGI:3647238]	protein_coding
Adam19	-1.87669	-1.57606	-0.300634	2.12147e-08	0.000268506	0.99995	Adam19	a disintegrin and metallopeptidase domain 19 (meltrin beta) [Source:MGI Symbol;Acc:MGI:105377]	protein_coding
Ap3d1	-0.497131	-0.496371	-0.000760782	2.13837e-08	8.79218e-06	0.99995	Ap3d1	adaptor-related protein complex 3, delta 1 subunit [Source:MGI Symbol;Acc:MGI:107734]	protein_coding
Rnaseh2a	-0.914452	-0.777046	-0.137406	2.13837e-08	0.000219435	0.99995	Rnaseh2a	ribonuclease H2, large subunit [Source:MGI Symbol;Acc:MGI:1916974]	protein_coding
Ddx24	0.5385	0.492111	0.0463889	2.37679e-08	6.23387e-05	0.99995	Ddx24	DEAD (Asp-Glu-Ala-Asp) box polypeptide 24 [Source:MGI Symbol;Acc:MGI:1351337]	protein_coding
Entpd6	-0.870923	-0.586545	-0.284378	2.37679e-08	0.0054784	0.998716	Entpd6	ectonucleoside triphosphate diphosphohydrolase 6 [Source:MGI Symbol;Acc:MGI:1202295]	protein_coding
Liph	-1.66627	-1.37401	-0.292258	2.48364e-08	0.000381236	0.99995	Liph	lipase, member H [Source:MGI Symbol;Acc:MGI:2388029]	protein_coding
Tmem203	0.907256	0.939411	-0.0321548	2.4891e-08	4.38309e-06	0.99995	Tmem203	transmembrane protein 203 [Source:MGI Symbol;Acc:MGI:2443597]	protein_coding
Bcl3	-1.77388	-0.920877	-0.853005	2.61287e-08	0.0448815	0.814358	Bcl3	B cell leukemia/lymphoma 3 [Source:MGI Symbol;Acc:MGI:88140]	protein_coding
Zfp185	-1.98016	-1.93135	-0.0488117	2.66454e-08	1.46385e-05	0.99995	Zfp185	zinc finger protein 185 [Source:MGI Symbol;Acc:MGI:108095]	protein_coding
Wdr33	0.786903	0.702079	0.0848235	2.73473e-08	0.000107675	0.99995	Wdr33	WD repeat domain 33 [Source:MGI Symbol;Acc:MGI:1921570]	protein_coding
Ttyh2	-0.935203	-0.716795	-0.218409	2.78552e-08	0.0012249	0.99995	Ttyh2	tweety family member 2 [Source:MGI Symbol;Acc:MGI:2157091]	protein_coding
Myo19	-0.910715	-1.0714	0.160683	2.87383e-08	8.29769e-08	0.99995	Myo19	myosin XIX [Source:MGI Symbol;Acc:MGI:1913446]	protein_coding
Rogdi	-1.19778	-1.1299	-0.067874	2.87383e-08	3.727e-05	0.99995	Rogdi	rogdi homolog [Source:MGI Symbol;Acc:MGI:1913299]	protein_coding
Psip1	-0.583862	-0.612528	0.028666	2.94233e-08	2.98705e-06	0.99995	Psip1	PC4 and SFRS1 interacting protein 1 [Source:MGI Symbol;Acc:MGI:2142116]	protein_coding
Rad54b	0.678201	0.630826	0.0473748	2.98244e-08	5.11363e-05	0.99995	Rad54b	RAD54 homolog B (S. cerevisiae) [Source:MGI Symbol;Acc:MGI:3605986]	protein_coding
Tmem230	-0.712032	-0.820178	0.108146	3.7231e-08	2.39844e-07	0.99995	Tmem230	transmembrane protein 230 [Source:MGI Symbol;Acc:MGI:1917862]	protein_coding
Surf6	0.777884	0.616476	0.161408	3.82859e-08	0.000900945	0.99995	Surf6	surfeit gene 6 [Source:MGI Symbol;Acc:MGI:98447]	protein_coding
Uckl1	-1.28482	-1.03404	-0.250778	4.06441e-08	0.000711944	0.99995	Uckl1	uridine-cytidine kinase 1-like 1 [Source:MGI Symbol;Acc:MGI:1915806]	protein_coding
Serhl	-1.71062	-1.61339	-0.097232	4.15776e-08	4.52128e-05	0.99995	Serhl	serine hydrolase-like [Source:MGI Symbol;Acc:MGI:1890404]	protein_coding
Lrp3	-2.80558	-1.19611	-1.60947	4.17149e-08	0.121602	0.527155	Lrp3	low density lipoprotein receptor-related protein 3 [Source:MGI Symbol;Acc:MGI:3584516]	protein_coding
Nupr1	-3.06646	-1.84736	-1.21911	4.25121e-08	0.0171233	0.943759	Nupr1	nuclear protein transcription regulator 1 [Source:MGI Symbol;Acc:MGI:1891834]	protein_coding
Glod4	-0.524702	-0.458537	-0.0661649	4.48759e-08	0.000197932	0.99995	Glod4	glyoxalase domain containing 4 [Source:MGI Symbol;Acc:MGI:1914451]	protein_coding
Edem2	-0.73991	-0.612079	-0.127831	4.60204e-08	0.000508084	0.99995	Edem2	ER degradation enhancer, mannosidase alpha-like 2 [Source:MGI Symbol;Acc:MGI:1915540]	protein_coding
Gpcpd1	-0.624394	-0.628415	0.00402125	4.60204e-08	1.20039e-05	0.99995	Gpcpd1	glycerophosphocholine phosphodiesterase 1 [Source:MGI Symbol;Acc:MGI:104898]	protein_coding
Nme4	1.56432	1.4751	0.0892236	4.91682e-08	5.30656e-05	0.99995	Nme4	NME/NM23 nucleoside diphosphate kinase 4 [Source:MGI Symbol;Acc:MGI:1931148]	protein_coding
Ppp2r5a	-0.886217	-0.870601	-0.0156156	4.91682e-08	2.12443e-05	0.99995	Ppp2r5a	protein phosphatase 2, regulatory subunit B', alpha [Source:MGI Symbol;Acc:MGI:2388479]	protein_coding
Thrap3	0.540621	0.579881	-0.0392601	5.11364e-08	2.68507e-06	0.99995	Thrap3	thyroid hormone receptor associated protein 3 [Source:MGI Symbol;Acc:MGI:2442637]	protein_coding
Ubtd1	1.23179	0.878993	0.352801	5.11364e-08	0.00395677	0.99995	Ubtd1	ubiquitin domain containing 1 [Source:MGI Symbol;Acc:MGI:2385092]	protein_coding
Cdc26	0.592466	0.550014	0.0424523	5.22377e-08	7.35264e-05	0.99995	Cdc26	cell division cycle 26 [Source:MGI Symbol;Acc:MGI:1913690]	protein_coding
Appl1	-0.698986	-0.843567	0.144581	5.67787e-08	6.87351e-08	0.99995	Appl1	adaptor protein, phosphotyrosine interaction, PH domain and leucine zipper containing 1 [Source:MGI Symbol;Acc:MGI:1920243]	protein_coding
Ooep	-1.2379	-0.884325	-0.353573	5.73773e-08	0.00396032	0.99995	Ooep	oocyte expressed protein [Source:MGI Symbol;Acc:MGI:1915218]	protein_coding
Tpp2	0.651047	0.369274	0.281773	5.82799e-08	0.0292268	0.943759	Tpp2	tripeptidyl peptidase II [Source:MGI Symbol;Acc:MGI:102724]	protein_coding
Cfap74	1.02525	1.28993	-0.264686	6.14475e-08	2.19711e-08	0.99995	Cfap74	cilia and flagella associated protein 74 [Source:MGI Symbol;Acc:MGI:1917130]	protein_coding
Ercc4	1.11097	1.11081	0.000163536	6.34044e-08	1.75926e-05	0.99995	Ercc4	excision repair cross-complementing rodent repair deficiency, complementation group 4 [Source:MGI Symbol;Acc:MGI:1354163]	protein_coding
Rtel1	-0.6616	-0.602899	-0.0587019	6.35401e-08	0.000111946	0.99995	Rtel1	regulator of telomere elongation helicase 1 [Source:MGI Symbol;Acc:MGI:2139369]	protein_coding
Inafm2	-4.91456	-4.76704	-0.147519	6.44058e-08	6.6003e-06	0.99995	Inafm2	InaF motif containing 2 [Source:MGI Symbol;Acc:MGI:1915354]	protein_coding
Eme2	-1.7079	-1.79221	0.0843158	6.52081e-08	5.02538e-06	0.99995	Eme2	essential meiotic structure-specific endonuclease subunit 2 [Source:MGI Symbol;Acc:MGI:1919889]	protein_coding
Sesn2	1.4823	1.81788	-0.33558	6.73174e-08	5.77285e-08	0.99995	Sesn2	sestrin 2 [Source:MGI Symbol;Acc:MGI:2651874]	protein_coding
Susd2	-1.28324	-1.19049	-0.0927482	6.73448e-08	8.6023e-05	0.99995	Susd2	sushi domain containing 2 [Source:MGI Symbol;Acc:MGI:1918983]	protein_coding
Htra2	-0.692083	-0.650193	-0.04189	6.78608e-08	6.77169e-05	0.99995	Htra2	HtrA serine peptidase 2 [Source:MGI Symbol;Acc:MGI:1928676]	protein_coding
Herc2	-0.848714	-0.935551	0.0868372	6.86305e-08	1.57303e-06	0.99995	Herc2	HECT and RLD domain containing E3 ubiquitin protein ligase 2 [Source:MGI Symbol;Acc:MGI:103234]	protein_coding
Man2c1	-1.00034	-0.761047	-0.239293	7.68826e-08	0.00203199	0.99995	Man2c1	mannosidase, alpha, class 2C, member 1 [Source:MGI Symbol;Acc:MGI:1920994]	protein_coding
Rae1	-0.688948	-0.757513	0.0685651	7.82278e-08	1.97168e-06	0.99995	Rae1	ribonucleic acid export 1 [Source:MGI Symbol;Acc:MGI:1913929]	protein_coding
Sf3b4	1.04487	1.02753	0.017336	7.82278e-08	3.02083e-05	0.99995	Sf3b4	splicing factor 3b, subunit 4 [Source:MGI Symbol;Acc:MGI:109580]	protein_coding
Aldh3b2	-2.46458	-1.77615	-0.688428	8.0432e-08	0.00399907	0.99995	Aldh3b2	aldehyde dehydrogenase 3 family, member B2 [Source:MGI Symbol;Acc:MGI:2147613]	protein_coding
Stub1	-0.761533	-0.750896	-0.0106364	8.0432e-08	2.84608e-05	0.99995	Stub1	STIP1 homology and U-Box containing protein 1 [Source:MGI Symbol;Acc:MGI:1891731]	protein_coding
Rufy1	-1.08735	-0.869187	-0.218164	8.09907e-08	0.00106541	0.99995	Rufy1	RUN and FYVE domain containing 1 [Source:MGI Symbol;Acc:MGI:2429762]	protein_coding
Tmem8	-0.79333	-0.757789	-0.035541	8.27614e-08	5.4943e-05	0.99995	Tmem8	transmembrane protein 8 (five membrane-spanning domains) [Source:MGI Symbol;Acc:MGI:1926283]	protein_coding
Esrp2	-0.892133	-0.719257	-0.172876	8.51881e-08	0.0010095	0.99995	Esrp2	epithelial splicing regulatory protein 2 [Source:MGI Symbol;Acc:MGI:1924661]	protein_coding
Rap1gap2	-1.78886	-1.36978	-0.419079	9.10226e-08	0.00182993	0.99995	Rap1gap2	RAP1 GTPase activating protein 2 [Source:MGI Symbol;Acc:MGI:3028623]	protein_coding
Slc35g1	-0.702765	-0.646463	-0.0563023	9.46891e-08	0.00012151	0.99995	Slc35g1	solute carrier family 35, member G1 [Source:MGI Symbol;Acc:MGI:2444789]	protein_coding
Lman2l	-1.09899	-0.881867	-0.217119	9.50001e-08	0.00108222	0.99995	Lman2l	lectin, mannose-binding 2-like [Source:MGI Symbol;Acc:MGI:2443010]	protein_coding
B9d1	-1.6321	-1.14663	-0.485469	9.87376e-08	0.00546324	0.99995	B9d1	B9 protein domain 1 [Source:MGI Symbol;Acc:MGI:1351471]	protein_coding
Bet1l	0.843623	1.00664	-0.163016	1.03408e-07	2.60431e-07	0.99995	Bet1l	Bet1 golgi vesicular membrane trafficking protein like [Source:MGI Symbol;Acc:MGI:1913128]	protein_coding
Cdkn3	-1.25635	-1.25598	-0.000376934	1.03408e-07	2.36549e-05	0.99995	Cdkn3	cyclin-dependent kinase inhibitor 3 [Source:MGI Symbol;Acc:MGI:1919641]	protein_coding
Rbm44	-2.58414	-2.45549	-0.128644	1.03408e-07	5.81208e-05	0.99995	Rbm44	RNA binding motif protein 44 [Source:MGI Symbol;Acc:MGI:2685663]	protein_coding
Cdkn1a	2.63376	3.04063	-0.40687	1.03431e-07	6.37846e-07	0.99995	Cdkn1a	cyclin-dependent kinase inhibitor 1A (P21) [Source:MGI Symbol;Acc:MGI:104556]	protein_coding
Tuba4a	0.866742	0.597009	0.269733	1.04726e-07	0.00703292	0.99995	Tuba4a	tubulin, alpha 4A [Source:MGI Symbol;Acc:MGI:1095410]	protein_coding
Pex6	-1.18827	-0.7749	-0.413375	1.08236e-07	0.0118705	0.998716	Pex6	peroxisomal biogenesis factor 6 [Source:MGI Symbol;Acc:MGI:2385054]	protein_coding
Gata6	0.689739	0.593603	0.096136	1.08373e-07	0.000433499	0.99995	Gata6	GATA binding protein 6 [Source:MGI Symbol;Acc:MGI:107516]	protein_coding
Gm10778	0.642978	0.508076	0.134902	1.11871e-07	0.00143774	0.99995	Gm10778	predicted gene 10778 [Source:MGI Symbol;Acc:MGI:3809656]	protein_coding
Tgs1	0.553731	0.485123	0.0686076	1.11871e-07	0.000319792	0.99995	Tgs1	trimethylguanosine synthase 1 [Source:MGI Symbol;Acc:MGI:2151797]	protein_coding
Poldip2	-0.674245	-0.667903	-0.0063424	1.19239e-07	3.38692e-05	0.99995	Poldip2	polymerase (DNA-directed), delta interacting protein 2 [Source:MGI Symbol;Acc:MGI:1915061]	protein_coding
9030624G23Rik	0.929321	0.884766	0.0445547	1.21648e-07	7.69297e-05	0.99995	9030624G23Rik	RIKEN cDNA 9030624G23 gene [Source:MGI Symbol;Acc:MGI:1914058]	protein_coding
Haus1	-0.710563	-0.880827	0.170264	1.24583e-07	7.00228e-08	0.99995	Haus1	HAUS augmin-like complex, subunit 1 [Source:MGI Symbol;Acc:MGI:2385076]	protein_coding
Prim1	-0.73945	-0.823379	0.0839283	1.24583e-07	2.1066e-06	0.99995	Prim1	DNA primase, p49 subunit [Source:MGI Symbol;Acc:MGI:97757]	protein_coding
Ercc8	0.791908	0.654434	0.137474	1.30063e-07	0.000868032	0.99995	Ercc8	excision repaiross-complementing rodent repair deficiency, complementation group 8 [Source:MGI Symbol;Acc:MGI:1919241]	protein_coding
Kansl2	0.448187	0.385901	0.0622859	1.38836e-07	0.000483263	0.99995	Kansl2	KAT8 regulatory NSL complex subunit 2 [Source:MGI Symbol;Acc:MGI:1916862]	protein_coding
B230354K17Rik	-0.778993	-0.829625	0.0506323	1.41644e-07	7.49493e-06	0.99995	B230354K17Rik	RIKEN cDNA B230354K17 gene [Source:MGI Symbol;Acc:MGI:2443272]	lincRNA
Aggf1	0.536944	0.460064	0.0768799	1.4352e-07	0.000528589	0.99995	Aggf1	angiogenic factor with G patch and FHA domains 1 [Source:MGI Symbol;Acc:MGI:1913799]	protein_coding
Fuca1	-1.12398	-1.04686	-0.0771237	1.4718e-07	0.000127349	0.99995	Fuca1	fucosidase, alpha-L- 1, tissue [Source:MGI Symbol;Acc:MGI:95593]	protein_coding
Mul1	0.761478	0.540951	0.220527	1.4718e-07	0.00573434	0.99995	Mul1	mitochondrial ubiquitin ligase activator of NFKB 1 [Source:MGI Symbol;Acc:MGI:1915600]	protein_coding
Coq8b	-1.22953	-0.804009	-0.425523	1.59528e-07	0.01291	0.998716	Coq8b	coenzyme Q8B [Source:MGI Symbol;Acc:MGI:1924139]	protein_coding
Prom2	-1.97142	-1.78831	-0.183112	1.59528e-07	0.00019201	0.99995	Prom2	prominin 2 [Source:MGI Symbol;Acc:MGI:2138997]	protein_coding
Ahcy	-0.678393	-0.720876	0.0424829	1.75696e-07	9.46366e-06	0.99995	Ahcy	S-adenosylhomocysteine hydrolase [Source:MGI Symbol;Acc:MGI:87968]	protein_coding
Serpinb1a	-4.08122	-3.61647	-0.464748	1.79735e-07	0.000301472	0.99995	Serpinb1a	serine (or cysteine) peptidase inhibitor, clade B, member 1a [Source:MGI Symbol;Acc:MGI:1913472]	protein_coding
Dvl1	-1.09419	-0.976215	-0.117971	1.81583e-07	0.000294131	0.99995	Dvl1	dishevelled segment polarity protein 1 [Source:MGI Symbol;Acc:MGI:94941]	protein_coding
Ccdc43	1.11278	0.721827	0.390954	1.84577e-07	0.0141091	0.998716	Ccdc43	coiled-coil domain containing 43 [Source:MGI Symbol;Acc:MGI:1289318]	protein_coding
P4ha1	0.776719	0.734181	0.0425381	1.85582e-07	0.000111114	0.99995	P4ha1	procollagen-proline, 2-oxoglutarate 4-dioxygenase (proline 4-hydroxylase), alpha 1 polypeptide [Source:MGI Symbol;Acc:MGI:97463]	protein_coding
Fancl	-0.897769	-1.06673	0.168964	1.87702e-07	4.23523e-07	0.99995	Fancl	Fanconi anemia, complementation group L [Source:MGI Symbol;Acc:MGI:1914280]	protein_coding
Zfp207	0.895068	0.817988	0.0770795	1.99247e-07	0.000213578	0.99995	Zfp207	zinc finger protein 207 [Source:MGI Symbol;Acc:MGI:1340045]	protein_coding
Tnfrsf10b	1.16927	1.28146	-0.112196	1.99973e-07	5.05325e-06	0.99995	Tnfrsf10b	tumor necrosis factor receptor superfamily, member 10b [Source:MGI Symbol;Acc:MGI:1341090]	protein_coding
Map2k5	-1.97986	-1.3476	-0.632259	2.05879e-07	0.00937351	0.99995	Map2k5	mitogen-activated protein kinase kinase 5 [Source:MGI Symbol;Acc:MGI:1346345]	protein_coding
Syncrip	0.860919	0.480274	0.380645	2.18624e-07	0.0430054	0.943759	Syncrip	synaptotagmin binding, cytoplasmic RNA interacting protein [Source:MGI Symbol;Acc:MGI:1891690]	protein_coding
Nt5c2	0.829528	0.571615	0.257913	2.53816e-07	0.00906442	0.99995	Nt5c2	5'-nucleotidase, cytosolic II [Source:MGI Symbol;Acc:MGI:2178563]	protein_coding
Rapgef1	-0.744672	-0.444479	-0.300193	2.64555e-07	0.0292069	0.970481	Rapgef1	Rap guanine nucleotide exchange factor (GEF) 1 [Source:MGI Symbol;Acc:MGI:104580]	protein_coding
Ankhd1	-0.658618	-0.591421	-0.0671974	2.6477e-07	0.000331577	0.99995	Ankhd1	ankyrin repeat and KH domain containing 1 [Source:MGI Symbol;Acc:MGI:1921733]	protein_coding
Dusp27	-3.6691	-2.59829	-1.07081	2.6477e-07	0.00549555	0.99995	Dusp27	dual specificity phosphatase 27 (putative) [Source:MGI Symbol;Acc:MGI:2685055]	protein_coding
H2afy	-0.77111	-0.633702	-0.137408	2.85199e-07	0.0012756	0.99995	H2afy	H2A histone family, member Y [Source:MGI Symbol;Acc:MGI:1349392]	protein_coding
Dhx8	0.547355	0.623879	-0.0765236	2.87063e-07	2.41224e-06	0.99995	Dhx8	DEAH (Asp-Glu-Ala-His) box polypeptide 8 [Source:MGI Symbol;Acc:MGI:1306823]	protein_coding
Tmem179b	-0.701643	-0.782911	0.0812688	3.04674e-07	4.10835e-06	0.99995	Taf6l	TATA-box binding protein associated factor 6 like [Source:MGI Symbol;Acc:MGI:2444957]	protein_coding
Rnf25	-0.924816	-0.87848	-0.0463368	3.11705e-07	0.000130818	0.99995	Rnf25	ring finger protein 25 [Source:MGI Symbol;Acc:MGI:1890215]	protein_coding
Tubgcp2	-0.599854	-0.458657	-0.141198	3.11705e-07	0.00333792	0.99995	Tubgcp2	tubulin, gamma complex associated protein 2 [Source:MGI Symbol;Acc:MGI:1921487]	protein_coding
6330418K02Rik	-1.86484	-1.92964	0.0648076	3.1445e-07	1.46708e-05	0.99995	6330418K02Rik	RIKEN cDNA 6330418K02 gene [Source:MGI Symbol;Acc:MGI:3697416]	antisense_RNA
Unc13d	-1.85208	-1.46064	-0.391436	3.16076e-07	0.00202845	0.99995	Unc13d	unc-13 homolog D (C. elegans) [Source:MGI Symbol;Acc:MGI:1917700]	protein_coding
Slc35f5	-0.995876	-0.891794	-0.104082	3.33373e-07	0.000390662	0.99995	Slc35f5	solute carrier family 35, member F5 [Source:MGI Symbol;Acc:MGI:1921400]	protein_coding
Tmem116	-1.28341	-1.35439	0.0709862	3.4941e-07	1.6012e-05	0.99995	Tmem116	transmembrane protein 116 [Source:MGI Symbol;Acc:MGI:1924712]	protein_coding
Ckap2	-0.679864	-0.309571	-0.370293	3.52238e-07	0.121622	0.750698	Ckap2	cytoskeleton associated protein 2 [Source:MGI Symbol;Acc:MGI:1931797]	protein_coding
Dus1l	-0.731169	-0.739738	0.00856882	3.59603e-07	4.5001e-05	0.99995	Dus1l	dihydrouridine synthase 1-like (S. cerevisiae) [Source:MGI Symbol;Acc:MGI:1915980]	protein_coding
Rnf135	-0.980503	-0.504516	-0.475987	3.74439e-07	0.0732291	0.881917	Rnf135	ring finger protein 135 [Source:MGI Symbol;Acc:MGI:1919206]	protein_coding
Setd2	0.707309	0.765433	-0.0581238	3.83609e-07	1.13827e-05	0.99995	Setd2	SET domain containing 2 [Source:MGI Symbol;Acc:MGI:1918177]	protein_coding
Mettl17	-0.817026	-0.613457	-0.203569	4.07081e-07	0.00451406	0.99995	Mettl17	methyltransferase like 17 [Source:MGI Symbol;Acc:MGI:1098577]	protein_coding
AI314180	-0.541449	-0.561467	0.0200182	4.15286e-07	2.9357e-05	0.99995	AI314180	expressed sequence AI314180 [Source:MGI Symbol;Acc:MGI:2140220]	protein_coding
Fbxo3	1.06416	0.639461	0.424699	4.22858e-07	0.0307775	0.970481	Fbxo3	F-box protein 3 [Source:MGI Symbol;Acc:MGI:1929084]	protein_coding
Csf3r	-0.692053	-0.509256	-0.182797	4.26235e-07	0.00564213	0.99995	Csf3r	colony stimulating factor 3 receptor (granulocyte) [Source:MGI Symbol;Acc:MGI:1339755]	protein_coding
0610010F05Rik	-1.38399	-1.47493	0.0909367	4.42174e-07	1.4787e-05	0.99995	0610010F05Rik	RIKEN cDNA 0610010F05 gene [Source:MGI Symbol;Acc:MGI:1918925]	protein_coding
Zfp280d	0.863182	0.719519	0.143663	4.48208e-07	0.00128848	0.99995	Zfp280d	zinc finger protein 280D [Source:MGI Symbol;Acc:MGI:2384583]	protein_coding
Osgep	-0.550935	-0.595029	0.0440932	4.80029e-07	1.35164e-05	0.99995	Osgep	O-sialoglycoprotein endopeptidase [Source:MGI Symbol;Acc:MGI:1913496]	protein_coding
Ankrd10	0.684156	0.655079	0.0290764	4.84109e-07	0.00015694	0.99995	Ankrd10	ankyrin repeat domain 10 [Source:MGI Symbol;Acc:MGI:1921840]	protein_coding
Pole	-0.638705	-0.741432	0.102727	4.91271e-07	2.22286e-06	0.99995	Pole	polymerase (DNA directed), epsilon [Source:MGI Symbol;Acc:MGI:1196391]	protein_coding
Prr14	-0.537941	-0.408379	-0.129562	4.95093e-07	0.00431619	0.99995	Prr14	proline rich 14 [Source:MGI Symbol;Acc:MGI:2384565]	protein_coding
Cebpa	-1.86804	-1.0621	-0.805942	4.99259e-07	0.045254	0.955695	Cebpa	CCAAT/enhancer binding protein (C/EBP), alpha [Source:MGI Symbol;Acc:MGI:99480]	protein_coding
Dppa5a	-0.892111	-0.648603	-0.243508	4.99259e-07	0.00680872	0.99995	Dppa5a	developmental pluripotency associated 5A [Source:MGI Symbol;Acc:MGI:101800]	protein_coding
Kifc2	-1.2595	-0.850714	-0.408785	4.99259e-07	0.0133639	0.99995	Kifc2	kinesin family member C2 [Source:MGI Symbol;Acc:MGI:109187]	protein_coding
Tm7sf2	-2.03526	-1.77929	-0.255969	4.99259e-07	0.000605928	0.99995	Tm7sf2	transmembrane 7 superfamily member 2 [Source:MGI Symbol;Acc:MGI:1920416]	protein_coding
Ppat	0.743223	0.477799	0.265423	5.0062e-07	0.0196413	0.998716	Ppat	phosphoribosyl pyrophosphate amidotransferase [Source:MGI Symbol;Acc:MGI:2387203]	protein_coding
Ermard	-1.13216	-1.06165	-0.0705158	5.2261e-07	0.000219435	0.99995	Ermard	ER membrane associated RNA degradation [Source:MGI Symbol;Acc:MGI:1917317]	protein_coding
Oip5	-0.845887	-0.896885	0.0509979	5.44737e-07	2.15585e-05	0.99995	Oip5	Opa interacting protein 5 [Source:MGI Symbol;Acc:MGI:1917895]	protein_coding
Zfp809	0.820102	0.602439	0.217663	5.46385e-07	0.00632084	0.99995	Zfp809	zinc finger protein 809 [Source:MGI Symbol;Acc:MGI:2143362]	protein_coding
Mfap4	1.37242	0.843238	0.529182	5.65322e-07	0.0284478	0.992125	Mfap4	microfibrillar-associated protein 4 [Source:MGI Symbol;Acc:MGI:1342276]	protein_coding
Use1	-0.61874	-0.475538	-0.143202	6.07524e-07	0.00411839	0.99995	Use1	unconventional SNARE in the ER 1 homolog (S. cerevisiae) [Source:MGI Symbol;Acc:MGI:1914273]	protein_coding
Farp1	-0.770948	-0.273106	-0.497841	6.44359e-07	0.269713	0.527155	Farp1	FERM, RhoGEF (Arhgef) and pleckstrin domain protein 1 (chondrocyte-derived) [Source:MGI Symbol;Acc:MGI:2446173]	protein_coding
Tyk2	-1.01434	-0.864064	-0.150274	6.86517e-07	0.00115948	0.99995	Tyk2	tyrosine kinase 2 [Source:MGI Symbol;Acc:MGI:1929470]	protein_coding
Gm4567	2.24524	2.11127	0.133969	6.92436e-07	0.000265825	0.99995	Gm4567	predicted gene 4567 [Source:MGI Symbol;Acc:MGI:3809658]	protein_coding
Nmt2	-0.695971	-0.947196	0.251225	7.12699e-07	1.9157e-08	0.998716	Nmt2	N-myristoyltransferase 2 [Source:MGI Symbol;Acc:MGI:1202298]	protein_coding
Prkrip1	0.860529	0.65623	0.204299	7.13751e-07	0.00473155	0.99995	Prkrip1	Prkr interacting protein 1 (IL11 inducible) [Source:MGI Symbol;Acc:MGI:1914051]	protein_coding
Phf11a	1.4841	1.33452	0.149585	7.2332e-07	0.000572429	0.99995	Phf11a	PHD finger protein 11A [Source:MGI Symbol;Acc:MGI:1918441]	protein_coding
9830107B12Rik	1.30167	0.864122	0.437548	7.26078e-07	0.0160025	0.99995	9830107B12Rik	RIKEN cDNA 9830107B12 gene [Source:MGI Symbol;Acc:MGI:3608415]	protein_coding
Acsf3	-1.1714	-1.06804	-0.103361	7.42197e-07	0.000450575	0.99995	Acsf3	acyl-CoA synthetase family member 3 [Source:MGI Symbol;Acc:MGI:2182591]	protein_coding
Iars2	-0.568229	-0.403196	-0.165032	7.42197e-07	0.00975396	0.99995	Iars2	isoleucine-tRNA synthetase 2, mitochondrial [Source:MGI Symbol;Acc:MGI:1919586]	protein_coding
Dnajc25	0.646193	0.50959	0.136603	7.47202e-07	0.00330984	0.99995	Dnajc25	DnaJ heat shock protein family (Hsp40) member C25 [Source:MGI Symbol;Acc:MGI:1919679]	protein_coding
Fam208a	-0.63177	-0.41394	-0.21783	7.47971e-07	0.0187198	0.99995	Fam208a	family with sequence similarity 208, member A [Source:MGI Symbol;Acc:MGI:1921694]	protein_coding
Ppp1r14d	-1.44946	-0.973816	-0.47564	7.71476e-07	0.0158015	0.99995	Ppp1r14d	protein phosphatase 1, regulatory (inhibitor) subunit 14D [Source:MGI Symbol;Acc:MGI:1919362]	protein_coding
Fat1	0.652228	0.700276	-0.0480483	7.94169e-07	2.39802e-05	0.99995	Fat1	FAT atypical cadherin 1 [Source:MGI Symbol;Acc:MGI:109168]	protein_coding
Gpr19	-1.71902	-1.2107	-0.508318	7.94169e-07	0.0105387	0.99995	Gpr19	G protein-coupled receptor 19 [Source:MGI Symbol;Acc:MGI:892973]	protein_coding
Cln6	-1.83438	-1.42861	-0.405772	8.23037e-07	0.0039834	0.99995	Cln6	ceroid-lipofuscinosis, neuronal 6 [Source:MGI Symbol;Acc:MGI:2159324]	protein_coding
Snrpc	0.77029	0.780282	-0.00999201	8.23037e-07	7.91791e-05	0.99995	Snrpc	U1 small nuclear ribonucleoprotein C [Source:MGI Symbol;Acc:MGI:109489]	protein_coding
Tnpo1	0.744585	0.508926	0.235659	8.33356e-07	0.0139174	0.99995	Tnpo1	transportin 1 [Source:MGI Symbol;Acc:MGI:2681523]	protein_coding
Pomt1	-1.01094	-0.859075	-0.151868	8.54174e-07	0.00132251	0.99995	Pomt1	protein-O-mannosyltransferase 1 [Source:MGI Symbol;Acc:MGI:2138994]	protein_coding
Kntc1	-0.697239	-0.67909	-0.0181498	8.69261e-07	0.000159699	0.99995	Kntc1	kinetochore associated 1 [Source:MGI Symbol;Acc:MGI:2673709]	protein_coding
Ubqln4	-0.786438	-0.598445	-0.187993	8.97694e-07	0.00525564	0.99995	Ubqln4	ubiquilin 4 [Source:MGI Symbol;Acc:MGI:2150152]	protein_coding
Bcas3	0.72325	0.459045	0.264205	9.22254e-07	0.0254123	0.998716	Bcas3	breast carcinoma amplified sequence 3 [Source:MGI Symbol;Acc:MGI:2385848]	protein_coding
Nkiras1	0.67073	0.441285	0.229445	9.43044e-07	0.0193554	0.99995	Nkiras1	NFKB inhibitor interacting Ras-like protein 1 [Source:MGI Symbol;Acc:MGI:1916971]	protein_coding
Tmem265	-1.00054	-0.804152	-0.196389	9.47724e-07	0.00290471	0.99995	Tmem265	transmembrane protein 265 [Source:MGI Symbol;Acc:MGI:5613213]	protein_coding
Snhg7	0.941389	1.13383	-0.19244	9.67509e-07	1.76018e-06	0.99995	Snhg7	small nucleolar RNA host gene 7 [Source:MGI Symbol;Acc:MGI:1919341]	snoRNA
Vac14	-0.581939	-0.396047	-0.185892	9.7353e-07	0.0152844	0.99995	Vac14	Vac14 homolog (S. cerevisiae) [Source:MGI Symbol;Acc:MGI:2157980]	protein_coding
Gprc5c	1.14397	0.634532	0.509438	9.96398e-07	0.0593411	0.954097	Gprc5c	G protein-coupled receptor, family C, group 5, member C [Source:MGI Symbol;Acc:MGI:1917605]	protein_coding
Ddx51	-0.81227	-0.401792	-0.410478	9.9805e-07	0.101703	0.894932	Ddx51	DEAD (Asp-Glu-Ala-Asp) box polypeptide 51 [Source:MGI Symbol;Acc:MGI:1916913]	protein_coding
Ormdl3	0.933281	0.95812	-0.0248397	9.9805e-07	7.5439e-05	0.99995	Ormdl3	ORM1-like 3 (S. cerevisiae) [Source:MGI Symbol;Acc:MGI:1913862]	protein_coding
Tead2	-1.05861	-0.779524	-0.279088	9.9805e-07	0.00767641	0.99995	Tead2	TEA domain family member 2 [Source:MGI Symbol;Acc:MGI:104904]	protein_coding
Nop58	0.576601	0.418184	0.158417	1.00481e-06	0.00889805	0.99995	Nop58	NOP58 ribonucleoprotein [Source:MGI Symbol;Acc:MGI:1933184]	protein_coding
Cers3	-2.37135	-1.38213	-0.989218	1.03204e-06	0.0445522	0.970481	Cers3	ceramide synthase 3 [Source:MGI Symbol;Acc:MGI:2681008]	protein_coding
Fastk	-0.725627	-0.579216	-0.146411	1.03204e-06	0.00333792	0.99995	Fastk	Fas-activated serine/threonine kinase [Source:MGI Symbol;Acc:MGI:1913837]	protein_coding
Pop7	0.573538	0.599951	-0.0264122	1.03934e-06	5.11363e-05	0.99995	Pop7	processing of precursor 7, ribonuclease P family, (S. cerevisiae) [Source:MGI Symbol;Acc:MGI:1921347]	protein_coding
Naa16	0.562674	0.420606	0.142069	1.06448e-06	0.00670487	0.99995	Naa16	N(alpha)-acetyltransferase 16, NatA auxiliary subunit [Source:MGI Symbol;Acc:MGI:1914147]	protein_coding
Plekhg3	0.752697	0.800769	-0.048072	1.07634e-06	3.77399e-05	0.99995	Plekhg3	pleckstrin homology domain containing, family G (with RhoGef domain) member 3 [Source:MGI Symbol;Acc:MGI:2388284]	protein_coding
Cmss1	0.719964	0.559567	0.160397	1.08423e-06	0.00458118	0.99995	Cmss1	cms small ribosomal subunit 1 [Source:MGI Symbol;Acc:MGI:1913747]	protein_coding
Nedd4	-1.42139	-1.09232	-0.329071	1.08423e-06	0.00517544	0.99995	Nedd4	neural precursor cell expressed, developmentally down-regulated 4 [Source:MGI Symbol;Acc:MGI:97297]	protein_coding
Tma16	0.821789	0.569526	0.252263	1.08845e-06	0.01358	0.99995	Tma16	translation machinery associated 16 [Source:MGI Symbol;Acc:MGI:1913532]	protein_coding
Unc50	-0.664566	-0.691859	0.0272928	1.09103e-06	5.59366e-05	0.99995	Unc50	unc-50 homolog (C. elegans) [Source:MGI Symbol;Acc:MGI:1914637]	protein_coding
Clec2f	1.56506	1.16066	0.404401	1.10648e-06	0.00736973	0.99995	Clec2f	C-type lectin domain family 2, member f [Source:MGI Symbol;Acc:MGI:3522133]	transcribed_unprocessed_pseudogene
Leo1	0.652445	0.457651	0.194794	1.10648e-06	0.0124299	0.99995	Leo1	Leo1, Paf1/RNA polymerase II complex component [Source:MGI Symbol;Acc:MGI:2685031]	protein_coding
Slc25a36	0.974846	0.877221	0.0976246	1.12998e-06	0.000728017	0.99995	Slc25a36	solute carrier family 25, member 36 [Source:MGI Symbol;Acc:MGI:1924909]	protein_coding
Mcm7	-0.543321	-0.604094	0.0607723	1.15014e-06	1.46564e-05	0.99995	Mcm7	minichromosome maintenance complex component 7 [Source:MGI Symbol;Acc:MGI:1298398]	protein_coding
Crcp	0.658763	0.483672	0.175091	1.1656e-06	0.00841306	0.99995	Crcp	calcitonin gene-related peptide-receptor component protein [Source:MGI Symbol;Acc:MGI:1100818]	protein_coding
Impdh1	1.13964	0.935226	0.204411	1.20341e-06	0.00257876	0.99995	Impdh1	inosine monophosphate dehydrogenase 1 [Source:MGI Symbol;Acc:MGI:96567]	protein_coding
Exoc4	0.877694	0.811597	0.0660969	1.21455e-06	0.000508084	0.99995	Exoc4	exocyst complex component 4 [Source:MGI Symbol;Acc:MGI:1096376]	protein_coding
B4galt6	0.872321	0.752325	0.119996	1.22381e-06	0.0013571	0.99995	B4galt6	UDP-Gal:betaGlcNAc beta 1,4-galactosyltransferase, polypeptide 6 [Source:MGI Symbol;Acc:MGI:1928380]	protein_coding
1110019D14Rik	-0.945294	-0.879296	-0.0659985	1.23178e-06	0.000443855	0.99995	1110019D14Rik	RIKEN cDNA 1110019D14 gene [Source:MGI Symbol;Acc:MGI:1923561]	lincRNA
Krcc1	-0.934784	-1.15706	0.222271	1.24376e-06	9.43996e-07	0.99995	Krcc1	lysine-rich coiled-coil 1 [Source:MGI Symbol;Acc:MGI:1889377]	protein_coding
Rexo2	-0.895502	-0.889238	-0.00626408	1.24376e-06	0.000151175	0.99995	Rexo2	RNA exonuclease 2 [Source:MGI Symbol;Acc:MGI:1888981]	protein_coding
Tmtc3	0.783142	0.876581	-0.0934388	1.24376e-06	1.4114e-05	0.99995	Tmtc3	transmembrane and tetratricopeptide repeat containing 3 [Source:MGI Symbol;Acc:MGI:3036255]	protein_coding
Wdr82	-0.505558	-0.496116	-0.00944153	1.24376e-06	0.000183126	0.99995	Wdr82	WD repeat domain containing 82 [Source:MGI Symbol;Acc:MGI:1924555]	protein_coding
Toe1	0.487904	0.415258	0.0726464	1.28613e-06	0.00167532	0.99995	Toe1	target of EGR1, member 1 (nuclear) [Source:MGI Symbol;Acc:MGI:1915526]	protein_coding
Bri3bp	0.681187	0.725403	-0.0442163	1.28847e-06	4.2532e-05	0.99995	Bri3bp	Bri3 binding protein [Source:MGI Symbol;Acc:MGI:1924059]	protein_coding
Rngtt	0.718738	0.318195	0.400543	1.29359e-06	0.158517	0.814358	Rngtt	RNA guanylyltransferase and 5'-phosphatase [Source:MGI Symbol;Acc:MGI:1329041]	protein_coding
Styx	-0.600258	-0.512438	-0.0878202	1.35246e-06	0.00155042	0.99995	Styx	serine/threonine/tyrosine interaction protein [Source:MGI Symbol;Acc:MGI:1891150]	protein_coding
Paxbp1	-0.600651	-0.528133	-0.072518	1.37078e-06	0.00106307	0.99995	Paxbp1	PAX3 and PAX7 binding protein 1 [Source:MGI Symbol;Acc:MGI:1914617]	protein_coding
Dancr	0.975373	0.811145	0.164228	1.37701e-06	0.00230009	0.99995	Dancr	differentiation antagonizing non-protein coding RNA [Source:MGI Symbol;Acc:MGI:1917286]	lincRNA
4930500L23Rik	1.70876	1.05532	0.653439	1.43404e-06	0.0342226	0.998716	4930500L23Rik	RIKEN cDNA 4930500L23 gene [Source:MGI Symbol;Acc:MGI:1922223]	lincRNA
1700007K13Rik	1.48396	1.52727	-0.0433141	1.43484e-06	9.01729e-05	0.99995	1700007K13Rik	RIKEN cDNA 1700007K13 gene [Source:MGI Symbol;Acc:MGI:1916577]	protein_coding
Raf1	-0.550835	-0.372971	-0.177864	1.44854e-06	0.0178548	0.99995	Raf1	v-raf-leukemia viral oncogene 1 [Source:MGI Symbol;Acc:MGI:97847]	protein_coding
Vps53	-0.680944	-0.542948	-0.137995	1.50397e-06	0.00399907	0.99995	Vps53	VPS53 GARP complex subunit [Source:MGI Symbol;Acc:MGI:1915549]	protein_coding
4930555B11Rik	-3.63359	-4.05102	0.417433	1.52447e-06	5.14273e-06	0.99995	4930555B11Rik	RIKEN cDNA 4930555B11 gene [Source:MGI Symbol;Acc:MGI:1922529]	processed_transcript
Cox19	0.506939	0.52091	-0.0139709	1.52447e-06	9.6334e-05	0.99995	Cox19	cytochrome c oxidase assembly protein 19 [Source:MGI Symbol;Acc:MGI:1915283]	protein_coding
Phax	0.497826	0.441568	0.0562581	1.5507e-06	0.00106307	0.99995	Phax	phosphorylated adaptor for RNA export [Source:MGI Symbol;Acc:MGI:1891839]	protein_coding
Plekhh1	-0.791351	-0.697012	-0.0943382	1.55418e-06	0.00115255	0.99995	Plekhh1	pleckstrin homology domain containing, family H (with MyTH4 domain) member 1 [Source:MGI Symbol;Acc:MGI:2144989]	protein_coding
Fancd2	-0.91958	-0.678599	-0.240981	1.56889e-06	0.00885851	0.99995	Fancd2	Fanconi anemia, complementation group D2 [Source:MGI Symbol;Acc:MGI:2448480]	protein_coding
Plekhf1	0.663829	0.527674	0.136155	1.60435e-06	0.00428181	0.99995	Plekhf1	pleckstrin homology domain containing, family F (with FYVE domain) member 1 [Source:MGI Symbol;Acc:MGI:1919537]	protein_coding
Ctdsp1	-1.001	-0.416886	-0.58411	1.60607e-06	0.197117	0.750698	Ctdsp1	CTD (carboxy-terminal domain, RNA polymerase II, polypeptide A) small phosphatase 1 [Source:MGI Symbol;Acc:MGI:2654470]	protein_coding
Ss18l2	0.506029	0.415713	0.0903161	1.61881e-06	0.00292172	0.99995	Ss18l2	SS18, nBAF chromatin remodeling complex subunit like 2 [Source:MGI Symbol;Acc:MGI:1349474]	protein_coding
Gstm5	-4.85995	-3.56595	-1.294	1.66465e-06	0.0074557	0.99995	Gstm5	glutathione S-transferase, mu 5 [Source:MGI Symbol;Acc:MGI:1309466]	protein_coding
Gm3286	1.29024	0.854724	0.435512	1.69137e-06	0.0220399	0.99995	Gm3286	predicted gene 3286 [Source:MGI Symbol;Acc:MGI:3781464]	protein_coding
1190007I07Rik	-1.01131	-1.04524	0.0339288	1.71309e-06	9.18116e-05	0.99995	1190007I07Rik	RIKEN cDNA 1190007I07 gene [Source:MGI Symbol;Acc:MGI:3698433]	protein_coding
Lmntd2	-2.45888	-1.92442	-0.534456	1.71309e-06	0.00451406	0.99995	Lmntd2	lamin tail domain containing 2 [Source:MGI Symbol;Acc:MGI:1919250]	protein_coding
Nrm	-0.918324	-0.989956	0.0716315	1.71309e-06	3.95629e-05	0.99995	Nrm	nurim (nuclear envelope membrane protein) [Source:MGI Symbol;Acc:MGI:2146855]	protein_coding
Pacs1	-0.963887	-0.541241	-0.422645	1.71309e-06	0.0624397	0.970481	Pacs1	phosphofurin acidic cluster sorting protein 1 [Source:MGI Symbol;Acc:MGI:1277113]	protein_coding
Pan2	-0.52338	-0.364186	-0.159194	1.71309e-06	0.0153171	0.99995	Pan2	PAN2 poly(A) specific ribonuclease subunit [Source:MGI Symbol;Acc:MGI:1918984]	protein_coding
Snx9	-0.773427	-0.636227	-0.1372	1.71309e-06	0.00294784	0.99995	Snx9	sorting nexin 9 [Source:MGI Symbol;Acc:MGI:1913866]	protein_coding
Btbd19	1.13317	1.1085	0.0246724	1.72447e-06	0.000260676	0.99995	Btbd19	BTB (POZ) domain containing 19 [Source:MGI Symbol;Acc:MGI:1925861]	protein_coding
Prosc	0.550164	0.615112	-0.0649479	1.72447e-06	1.90832e-05	0.99995	Plpbp	pyridoxal phosphate binding protein [Source:MGI Symbol;Acc:MGI:1891207]	protein_coding
Tbx3	0.82732	0.913592	-0.0862727	1.72447e-06	2.54597e-05	0.99995	Tbx3	T-box 3 [Source:MGI Symbol;Acc:MGI:98495]	protein_coding
Uap1	1.00763	0.592208	0.415426	1.72536e-06	0.049119	0.970481	Uap1	UDP-N-acetylglucosamine pyrophosphorylase 1 [Source:MGI Symbol;Acc:MGI:1334459]	protein_coding
G3bp2	0.508272	0.359733	0.148538	1.74856e-06	0.0134867	0.99995	G3bp2	GTPase activating protein (SH3 domain) binding protein 2 [Source:MGI Symbol;Acc:MGI:2442040]	protein_coding
Mdm2	1.00979	1.32712	-0.317333	1.79285e-06	2.72066e-07	0.99995	Mdm2	transformed mouse 3T3 cell double minute 2 [Source:MGI Symbol;Acc:MGI:96952]	protein_coding
Dguok	-0.655019	-0.646969	-0.00804985	1.84572e-06	0.00021677	0.99995	Dguok	deoxyguanosine kinase [Source:MGI Symbol;Acc:MGI:1351602]	protein_coding
Zzef1	-0.813346	-0.51337	-0.299976	1.88716e-06	0.0321951	0.99995	Zzef1	zinc finger, ZZ-type with EF hand domain 1 [Source:MGI Symbol;Acc:MGI:2444286]	protein_coding
Xlr4b	-0.925737	-0.454315	-0.471422	1.95344e-06	0.116592	0.908812	Xlr4b	X-linked lymphocyte-regulated 4B [Source:MGI Symbol;Acc:MGI:1350975]	protein_coding
Kifc5b	1.21979	1.06226	0.157531	2.01781e-06	0.00165258	0.99995	Kifc5b	kinesin family member C5B [Source:MGI Symbol;Acc:MGI:2137414]	protein_coding
Myh10	-0.668483	-0.537229	-0.131254	2.0179e-06	0.00421165	0.99995	Myh10	myosin, heavy polypeptide 10, non-muscle [Source:MGI Symbol;Acc:MGI:1930780]	protein_coding
Pdzd11	-0.487041	-0.56017	0.073129	2.0179e-06	1.14557e-05	0.99995	Pdzd11	PDZ domain containing 11 [Source:MGI Symbol;Acc:MGI:1919871]	protein_coding
Slc13a5	-2.38645	-1.74079	-0.645661	2.0179e-06	0.0106265	0.99995	Slc13a5	solute carrier family 13 (sodium-dependent citrate transporter), member 5 [Source:MGI Symbol;Acc:MGI:3037150]	protein_coding
Tmem35b	-0.780526	-0.803213	0.0226864	2.06589e-06	0.000111114	0.99995	Tmem35b	transmembrane protein 35B [Source:MGI Symbol;Acc:MGI:3758095]	protein_coding
Lgals4	-1.39874	-1.18527	-0.21347	2.20819e-06	0.00230693	0.99995	Lgals4	lectin, galactose binding, soluble 4 [Source:MGI Symbol;Acc:MGI:107536]	protein_coding
Akap12	0.497578	0.200899	0.296679	2.21356e-06	0.219877	0.750698	Akap12	A kinase (PRKA) anchor protein (gravin) 12 [Source:MGI Symbol;Acc:MGI:1932576]	protein_coding
Epha2	1.77306	2.26086	-0.487801	2.24328e-06	1.18673e-06	0.99995	Epha2	Eph receptor A2 [Source:MGI Symbol;Acc:MGI:95278]	protein_coding
Fance	-0.81434	-0.698419	-0.115921	2.24328e-06	0.00202451	0.99995	Fance	Fanconi anemia, complementation group E [Source:MGI Symbol;Acc:MGI:1920025]	protein_coding
Ofd1	-0.837637	-1.04604	0.208405	2.27574e-06	1.43899e-06	0.99995	Ofd1	OFD1, centriole and centriolar satellite protein [Source:MGI Symbol;Acc:MGI:1350328]	protein_coding
Cyb5r2	-1.77958	-1.24489	-0.534683	2.42339e-06	0.0158509	0.99995	Cyb5r2	cytochrome b5 reductase 2 [Source:MGI Symbol;Acc:MGI:2444415]	protein_coding
Gm5891	2.81527	2.89834	-0.0830662	2.42339e-06	0.000130078	0.99995	Gm5891	predicted gene 5891 [Source:MGI Symbol;Acc:MGI:3649014]	protein_coding
Plxna1	0.890722	1.12696	-0.236235	2.49257e-06	1.28492e-06	0.99995	Plxna1	plexin A1 [Source:MGI Symbol;Acc:MGI:107685]	protein_coding
Lenep	-1.41118	-0.896854	-0.514324	2.52241e-06	0.0323167	0.998716	Lenep	lens epithelial protein [Source:MGI Symbol;Acc:MGI:1930020]	protein_coding
Foxk1	0.882691	0.997809	-0.115117	2.52458e-06	2.46631e-05	0.99995	Foxk1	forkhead box K1 [Source:MGI Symbol;Acc:MGI:1347488]	protein_coding
Mlh1	-0.741484	-0.783513	0.0420286	2.6307e-06	7.91791e-05	0.99995	Mlh1	mutL homolog 1 [Source:MGI Symbol;Acc:MGI:101938]	protein_coding
Pex1	-0.71417	-0.788942	0.0747719	2.6376e-06	3.29995e-05	0.99995	Pex1	peroxisomal biogenesis factor 1 [Source:MGI Symbol;Acc:MGI:1918632]	protein_coding
2002-03-01	-1.07521	-1.18298	0.107777	2.66187e-06	3.54761e-05	0.99995	2002-03-01	membrane-associated ring finger (C3HC4) 2 [Source:MGI Symbol;Acc:MGI:1925915]	protein_coding
Hdac6	-0.808854	-0.526379	-0.282475	2.7265e-06	0.0290118	0.99995	Hdac6	histone deacetylase 6 [Source:MGI Symbol;Acc:MGI:1333752]	protein_coding
Mycn	-1.21043	-0.531447	-0.678984	2.7265e-06	0.179497	0.814358	Mycn	v-myc avian myelocytomatosis viral related oncogene, neuroblastoma derived [Source:MGI Symbol;Acc:MGI:97357]	protein_coding
Nup50	0.39824	0.424368	-0.0261278	2.83392e-06	7.61273e-05	0.99995	Nup50	nucleoporin 50 [Source:MGI Symbol;Acc:MGI:1351502]	protein_coding
1500026H17Rik	0.950399	1.18377	-0.233367	2.85518e-06	2.41224e-06	0.99995	1500026H17Rik	RIKEN cDNA 1500026H17 gene [Source:MGI Symbol;Acc:MGI:1916252]	bidirectional_promoter_lncRNA
Bphl	-1.46647	-1.23785	-0.228626	2.85518e-06	0.00264367	0.99995	Bphl	biphenyl hydrolase-like (serine hydrolase, breast epithelial mucin-associated antigen) [Source:MGI Symbol;Acc:MGI:1915271]	protein_coding
Gys1	-0.743372	-0.735023	-0.00834864	2.86642e-06	0.000284126	0.99995	Gys1	glycogen synthase 1, muscle [Source:MGI Symbol;Acc:MGI:101805]	protein_coding
Szrd1	0.576624	0.6068	-0.0301757	2.86642e-06	9.90148e-05	0.99995	Szrd1	SUZ RNA binding domain containing 1 [Source:MGI Symbol;Acc:MGI:1098672]	protein_coding
Smug1	-0.704068	-0.633325	-0.0707421	2.89165e-06	0.00117344	0.99995	Smug1	single-strand selective monofunctional uracil DNA glycosylase [Source:MGI Symbol;Acc:MGI:1918976]	protein_coding
Polrmt	-0.745475	-0.650144	-0.0953308	2.91414e-06	0.00186145	0.99995	Polrmt	polymerase (RNA) mitochondrial (DNA directed) [Source:MGI Symbol;Acc:MGI:1915843]	protein_coding
Ift43	-0.986234	-0.730835	-0.255399	2.94231e-06	0.010742	0.99995	Ift43	intraflagellar transport 43 [Source:MGI Symbol;Acc:MGI:1923661]	protein_coding
Fxyd5	-2.00908	-1.49328	-0.515806	2.96466e-06	0.0100889	0.99995	Fxyd5	FXYD domain-containing ion transport regulator 5 [Source:MGI Symbol;Acc:MGI:1201785]	protein_coding
Dcp1a	0.523373	0.551271	-0.0278979	3.03577e-06	0.000101382	0.99995	Dcp1a	decapping mRNA 1A [Source:MGI Symbol;Acc:MGI:1923151]	protein_coding
Pgls	-0.90985	-0.645674	-0.264176	3.05334e-06	0.0158509	0.99995	Pgls	6-phosphogluconolactonase [Source:MGI Symbol;Acc:MGI:1913421]	protein_coding
Smoc1	-0.870075	-0.696074	-0.174	3.05744e-06	0.00517544	0.99995	Smoc1	SPARC related modular calcium binding 1 [Source:MGI Symbol;Acc:MGI:1929878]	protein_coding
Nufip1	0.782733	0.415635	0.367098	3.0802e-06	0.0913755	0.943759	Nufip1	nuclear fragile X mental retardation protein interacting protein 1 [Source:MGI Symbol;Acc:MGI:1351474]	protein_coding
Rab24	-0.656883	-0.714137	0.0572549	3.10752e-06	5.4943e-05	0.99995	Rab24	RAB24, member RAS oncogene family [Source:MGI Symbol;Acc:MGI:105065]	protein_coding
Acp6	-0.935208	-0.955874	0.0206662	3.11138e-06	0.000167803	0.99995	Acp6	acid phosphatase 6, lysophosphatidic [Source:MGI Symbol;Acc:MGI:1931010]	protein_coding
Esco2	0.825713	0.615319	0.210394	3.14932e-06	0.0104845	0.99995	Esco2	establishment of sister chromatid cohesion N-acetyltransferase 2 [Source:MGI Symbol;Acc:MGI:1919238]	protein_coding
Ptprf	-0.888408	-0.812582	-0.0758251	3.15112e-06	0.00103152	0.99995	Ptprf	protein tyrosine phosphatase, receptor type, F [Source:MGI Symbol;Acc:MGI:102695]	protein_coding
Mrpl50	0.493067	0.360876	0.132191	3.3791e-06	0.0125364	0.99995	Mrpl50	mitochondrial ribosomal protein L50 [Source:MGI Symbol;Acc:MGI:107329]	protein_coding
Limd1	-0.813047	-0.605456	-0.207591	3.41542e-06	0.0109273	0.99995	Limd1	LIM domains containing 1 [Source:MGI Symbol;Acc:MGI:1352502]	protein_coding
Ankle1	-1.02456	-0.770779	-0.253786	3.42727e-06	0.00990563	0.99995	Ankle1	ankyrin repeat and LEM domain containing 1 [Source:MGI Symbol;Acc:MGI:1918775]	protein_coding
Fxyd6	-1.93837	-1.47721	-0.461163	3.49422e-06	0.00882234	0.99995	Fxyd6	FXYD domain-containing ion transport regulator 6 [Source:MGI Symbol;Acc:MGI:1890226]	protein_coding
Eif4g3	-1.19077	-0.94989	-0.240879	3.53181e-06	0.00565897	0.99995	Eif4g3	eukaryotic translation initiation factor 4 gamma, 3 [Source:MGI Symbol;Acc:MGI:1923935]	protein_coding
Mapt	-1.12807	-0.803203	-0.324867	3.54316e-06	0.0160025	0.99995	Mapt	microtubule-associated protein tau [Source:MGI Symbol;Acc:MGI:97180]	protein_coding
Csad	-1.0484	-0.81753	-0.230871	3.55345e-06	0.00712785	0.99995	Csad	cysteine sulfinic acid decarboxylase [Source:MGI Symbol;Acc:MGI:2180098]	protein_coding
Epb41l4b	-0.652493	-0.729038	0.0765442	3.5874e-06	3.54761e-05	0.99995	Epb41l4b	erythrocyte membrane protein band 4.1 like 4b [Source:MGI Symbol;Acc:MGI:1859149]	protein_coding
Acsl6	-1.02595	-0.815588	-0.210361	3.64224e-06	0.0059736	0.99995	Acsl6	acyl-CoA synthetase long-chain family member 6 [Source:MGI Symbol;Acc:MGI:894291]	protein_coding
Hsf2	0.741603	0.612738	0.128865	3.74479e-06	0.00405904	0.99995	Hsf2	heat shock factor 2 [Source:MGI Symbol;Acc:MGI:96239]	protein_coding
Kif18b	0.722944	0.790821	-0.067877	3.74585e-06	6.0478e-05	0.99995	Kif18b	kinesin family member 18B [Source:MGI Symbol;Acc:MGI:2446979]	protein_coding
Farsa	-0.498621	-0.453005	-0.0456161	3.76923e-06	0.00123034	0.99995	Farsa	phenylalanyl-tRNA synthetase, alpha subunit [Source:MGI Symbol;Acc:MGI:1913840]	protein_coding
2410131K14Rik	0.695828	0.765096	-0.0692677	3.79101e-06	5.56443e-05	0.99995	2410131K14Rik	RIKEN cDNA 2410131K14 gene [Source:MGI Symbol;Acc:MGI:1924042]	protein_coding
Bola1	0.710968	0.678576	0.0323915	3.84416e-06	0.000643254	0.99995	Bola1	bolA-like 1 (E. coli) [Source:MGI Symbol;Acc:MGI:1916418]	protein_coding
Dcaf17	-0.636707	-0.746341	0.109633	3.86079e-06	1.32355e-05	0.99995	Dcaf17	DDB1 and CUL4 associated factor 17 [Source:MGI Symbol;Acc:MGI:1923013]	protein_coding
Pik3cd	-0.731602	-0.667108	-0.0644945	3.96938e-06	0.00120008	0.99995	Pik3cd	phosphatidylinositol-4,5-bisphosphate 3-kinase catalytic subunit delta [Source:MGI Symbol;Acc:MGI:1098211]	protein_coding
Bbc3	2.56073	3.11167	-0.550938	3.97423e-06	1.32355e-05	0.99995	Bbc3	BCL2 binding component 3 [Source:MGI Symbol;Acc:MGI:2181667]	protein_coding
Bud13	0.610496	0.643794	-0.0332985	4.01807e-06	0.000124997	0.99995	Bud13	BUD13 homolog [Source:MGI Symbol;Acc:MGI:2443443]	protein_coding
Erich1	0.669526	0.796564	-0.127038	4.22163e-06	1.12468e-05	0.99995	Erich1	glutamate rich 1 [Source:MGI Symbol;Acc:MGI:3588201]	protein_coding
Ppp1r1a	-2.29481	-1.36544	-0.929372	4.299e-06	0.0554139	0.997641	Ppp1r1a	protein phosphatase 1, regulatory (inhibitor) subunit 1A [Source:MGI Symbol;Acc:MGI:1889595]	protein_coding
Slc19a2	1.76167	1.57171	0.189957	4.299e-06	0.00170829	0.99995	Slc19a2	solute carrier family 19 (thiamine transporter), member 2 [Source:MGI Symbol;Acc:MGI:1928761]	protein_coding
Anxa6	-1.25258	-0.887773	-0.364807	4.47432e-06	0.017846	0.99995	Anxa6	annexin A6 [Source:MGI Symbol;Acc:MGI:88255]	protein_coding
Cmah	0.820329	0.795612	0.0247168	4.47432e-06	0.000546796	0.99995	Cmah	cytidine monophospho-N-acetylneuraminic acid hydroxylase [Source:MGI Symbol;Acc:MGI:103227]	protein_coding
Slc39a9	-0.512959	-0.504874	-0.00808485	4.47432e-06	0.00041987	0.99995	Slc39a9	solute carrier family 39 (zinc transporter), member 9 [Source:MGI Symbol;Acc:MGI:1914820]	protein_coding
Pinlyp	1.59733	1.28241	0.31492	4.55503e-06	0.00597938	0.99995	Pinlyp	phospholipase A2 inhibitor and LY6/PLAUR domain containing [Source:MGI Symbol;Acc:MGI:3615324]	protein_coding
Nmral1	-1.31943	-0.816715	-0.502715	4.66627e-06	0.0456919	0.99995	Nmral1	NmrA-like family domain containing 1 [Source:MGI Symbol;Acc:MGI:1915074]	protein_coding
Mphosph8	0.45642	0.449699	0.00672109	4.72051e-06	0.000442858	0.99995	Mphosph8	M-phase phosphoprotein 8 [Source:MGI Symbol;Acc:MGI:1922589]	protein_coding
Smg5	0.61844	0.750423	-0.131983	4.72051e-06	7.59419e-06	0.99995	Smg5	Smg-5 homolog, nonsense mediated mRNA decay factor (C. elegans) [Source:MGI Symbol;Acc:MGI:2447364]	protein_coding
Pinx1	0.785938	0.779065	0.00687381	4.72694e-06	0.000403104	0.99995	Pinx1	PIN2/TERF1 interacting, telomerase inhibitor 1 [Source:MGI Symbol;Acc:MGI:1919650]	protein_coding
Abcd1	-1.09996	-0.711221	-0.388739	4.77627e-06	0.035285	0.99995	Abcd1	ATP-binding cassette, sub-family D (ALD), member 1 [Source:MGI Symbol;Acc:MGI:1349215]	protein_coding
Dab2	0.465005	0.241838	0.223167	4.77627e-06	0.107137	0.943759	Dab2	disabled 2, mitogen-responsive phosphoprotein [Source:MGI Symbol;Acc:MGI:109175]	protein_coding
Tecr	-0.888346	-0.851642	-0.0367036	4.77627e-06	0.000675277	0.99995	Tecr	trans-2,3-enoyl-CoA reductase [Source:MGI Symbol;Acc:MGI:1915408]	protein_coding
Naa25	0.572666	0.470692	0.101974	4.78152e-06	0.00478592	0.99995	Naa25	N(alpha)-acetyltransferase 25, NatB auxiliary subunit [Source:MGI Symbol;Acc:MGI:2442563]	protein_coding
Mad2l1bp	0.782744	0.595595	0.18715	4.78473e-06	0.0102356	0.99995	Mad2l1bp	MAD2L1 binding protein [Source:MGI Symbol;Acc:MGI:1913841]	protein_coding
Cyb5r1	-0.587169	-0.930905	0.343737	4.78538e-06	8.01658e-10	0.814358	Cyb5r1	cytochrome b5 reductase 1 [Source:MGI Symbol;Acc:MGI:1919267]	protein_coding
Slu7	0.421813	0.220398	0.201416	4.80285e-06	0.10492	0.943759	Slu7	SLU7 splicing factor homolog (S. cerevisiae) [Source:MGI Symbol;Acc:MGI:2385598]	protein_coding
Zfp637	0.794066	0.39858	0.395486	4.82026e-06	0.123333	0.943759	Zfp637	zinc finger protein 637 [Source:MGI Symbol;Acc:MGI:2448537]	protein_coding
Zdhhc12	-0.801291	-0.513221	-0.28807	4.90603e-06	0.0379419	0.99995	Zdhhc12	zinc finger, DHHC domain containing 12 [Source:MGI Symbol;Acc:MGI:1913470]	protein_coding
Strip1	-0.545665	-0.42884	-0.116826	5.03006e-06	0.00769227	0.99995	Strip1	striatin interacting protein 1 [Source:MGI Symbol;Acc:MGI:2443884]	protein_coding
Pcgf3	0.584506	0.602217	-0.0177112	5.03995e-06	0.000219435	0.99995	Pcgf3	polycomb group ring finger 3 [Source:MGI Symbol;Acc:MGI:1916837]	protein_coding
Abr	-0.681604	-0.369369	-0.312234	5.17903e-06	0.0920899	0.970481	Abr	active BCR-related gene [Source:MGI Symbol;Acc:MGI:107771]	protein_coding
Dnajb6	0.741996	0.482358	0.259638	5.29809e-06	0.0350229	0.99995	Dnajb6	DnaJ heat shock protein family (Hsp40) member B6 [Source:MGI Symbol;Acc:MGI:1344381]	protein_coding
Gnpat	-0.640968	-0.54386	-0.097108	5.31103e-06	0.00352349	0.99995	Gnpat	glyceronephosphate O-acyltransferase [Source:MGI Symbol;Acc:MGI:1343460]	protein_coding
Dscc1	-0.848458	-0.938422	0.089964	5.48226e-06	5.81468e-05	0.99995	Dscc1	DNA replication and sister chromatid cohesion 1 [Source:MGI Symbol;Acc:MGI:1919357]	protein_coding
Atp8b1	-1.32079	-0.85896	-0.461831	5.50698e-06	0.0351642	0.99995	Atp8b1	ATPase, class I, type 8B, member 1 [Source:MGI Symbol;Acc:MGI:1859665]	protein_coding
Platr26	-2.27463	-2.15236	-0.122267	5.50778e-06	0.000852574	0.99995	Platr26	pluripotency associated transcript 26 [Source:MGI Symbol;Acc:MGI:2686477]	lincRNA
Slc7a8	-2.49849	-1.10748	-1.39101	5.78561e-06	0.189827	0.822348	Slc7a8	solute carrier family 7 (cationic amino acid transporter, y+ system), member 8 [Source:MGI Symbol;Acc:MGI:1355323]	protein_coding
Fgfr4	-1.32296	-0.8296	-0.493357	6.00233e-06	0.0452096	0.99995	Fgfr4	fibroblast growth factor receptor 4 [Source:MGI Symbol;Acc:MGI:95525]	protein_coding
Alkbh1	0.806172	0.750588	0.0555838	6.10029e-06	0.00116671	0.99995	Alkbh1	alkB homolog 1, histone H2A dioxygenase [Source:MGI Symbol;Acc:MGI:2384034]	protein_coding
AA792892	1.41186	1.16614	0.245718	6.15126e-06	0.00507644	0.99995	AA792892	expressed sequence AA792892 [Source:MGI Symbol;Acc:MGI:2140789]	protein_coding
Gfer	0.810907	0.832369	-0.0214617	6.15126e-06	0.000268182	0.99995	Gfer	growth factor, augmenter of liver regeneration [Source:MGI Symbol;Acc:MGI:107757]	protein_coding
Riok1	-0.476094	-0.65224	0.176147	6.31575e-06	3.01507e-07	0.99995	Riok1	RIO kinase 1 (yeast) [Source:MGI Symbol;Acc:MGI:1918590]	protein_coding
2001-09-01	-1.17561	-0.969672	-0.205942	6.33298e-06	0.00496258	0.99995	2001-09-01	septin 1 [Source:MGI Symbol;Acc:MGI:1858916]	protein_coding
Gm19757	1.23614	1.27122	-0.0350841	6.41181e-06	0.000265244	0.99995	Gm19757	predicted gene, 19757 [Source:MGI Symbol;Acc:MGI:5011942]	lincRNA
Ifrd2	-0.493596	-0.346492	-0.147104	6.46052e-06	0.0217948	0.99995	Ifrd2	interferon-related developmental regulator 2 [Source:MGI Symbol;Acc:MGI:1316708]	protein_coding
Aen	0.96528	0.976484	-0.0112041	6.4674e-06	0.000358535	0.99995	Aen	apoptosis enhancing nuclease [Source:MGI Symbol;Acc:MGI:1915298]	protein_coding
Pdxdc1	-0.609035	-0.451535	-0.157501	6.4674e-06	0.0140274	0.99995	Pdxdc1	pyridoxal-dependent decarboxylase domain containing 1 [Source:MGI Symbol;Acc:MGI:1920909]	protein_coding
Prpf4b	0.411687	0.373483	0.0382036	6.48707e-06	0.00170397	0.99995	Prpf4b	pre-mRNA processing factor 4B [Source:MGI Symbol;Acc:MGI:109584]	protein_coding
Zfp142	0.794988	0.723962	0.0710263	6.49508e-06	0.00167532	0.99995	Zfp142	zinc finger protein 142 [Source:MGI Symbol;Acc:MGI:1924514]	protein_coding
Cc2d1a	-1.09457	-1.17958	0.0850029	6.55152e-06	0.000111114	0.99995	Cc2d1a	coiled-coil and C2 domain containing 1A [Source:MGI Symbol;Acc:MGI:2384831]	protein_coding
BC051665	-3.94936	-1.29141	-2.65795	6.59976e-06	0.375331	0.665386	BC051665	cDNA sequence BC051665 [Source:MGI Symbol;Acc:MGI:2682300]	protein_coding
Saraf	0.610119	0.342475	0.267645	6.6442e-06	0.0826412	0.970481	Saraf	store-operated calcium entry-associated regulatory factor [Source:MGI Symbol;Acc:MGI:1915137]	protein_coding
Mrpl24	-0.578149	-0.706191	0.128042	6.72674e-06	9.11872e-06	0.99995	Mrpl24	mitochondrial ribosomal protein L24 [Source:MGI Symbol;Acc:MGI:1914957]	protein_coding
Ppp1r14a	1.32387	0.998459	0.325414	6.81852e-06	0.0126907	0.99995	Ppp1r14a	protein phosphatase 1, regulatory (inhibitor) subunit 14A [Source:MGI Symbol;Acc:MGI:1931139]	protein_coding
Trp53inp1	1.74709	1.89385	-0.14677	6.81852e-06	0.000111114	0.99995	Trp53inp1	transformation related protein 53 inducible nuclear protein 1 [Source:MGI Symbol;Acc:MGI:1926609]	protein_coding
Ddx1	-0.581814	-0.724172	0.142357	6.9408e-06	5.70656e-06	0.99995	Ddx1	DEAD (Asp-Glu-Ala-Asp) box polypeptide 1 [Source:MGI Symbol;Acc:MGI:2144727]	protein_coding
Hook2	-0.860752	-0.671892	-0.18886	6.95933e-06	0.00935795	0.99995	Hook2	hook microtubule tethering protein 2 [Source:MGI Symbol;Acc:MGI:2181664]	protein_coding
Osbpl9	-0.502888	-0.643392	0.140504	6.97271e-06	2.67574e-06	0.99995	Osbpl9	oxysterol binding protein-like 9 [Source:MGI Symbol;Acc:MGI:1923784]	protein_coding
Hspb2	-1.14683	-0.620557	-0.526277	7.12615e-06	0.100001	0.970481	Hspb2	heat shock protein 2 [Source:MGI Symbol;Acc:MGI:1916503]	protein_coding
Aldh3a2	-0.93676	-0.522637	-0.414122	7.18664e-06	0.0866043	0.970481	Aldh3a2	aldehyde dehydrogenase family 3, subfamily A2 [Source:MGI Symbol;Acc:MGI:1353452]	protein_coding
Cdk2ap2	-0.588475	-0.61503	0.0265554	7.24717e-06	0.000219435	0.99995	Cdk2ap2	CDK2-associated protein 2 [Source:MGI Symbol;Acc:MGI:1098779]	protein_coding
Srrm1	0.518683	0.387275	0.131407	7.52779e-06	0.0140948	0.99995	Srrm1	serine/arginine repetitive matrix 1 [Source:MGI Symbol;Acc:MGI:1858303]	protein_coding
Cfap52	2.70574	1.11699	1.58875	7.6906e-06	0.223707	0.822348	Cfap52	cilia and flagella associated protein 52 [Source:MGI Symbol;Acc:MGI:1919110]	protein_coding
Kpna1	0.85385	0.588083	0.265767	7.7162e-06	0.0264423	0.99995	Kpna1	karyopherin (importin) alpha 1 [Source:MGI Symbol;Acc:MGI:103560]	protein_coding
Arsa	-1.11991	-0.760079	-0.359831	7.95713e-06	0.0295779	0.99995	Arsa	arylsulfatase A [Source:MGI Symbol;Acc:MGI:88077]	protein_coding
Ufsp2	-0.784155	-0.875497	0.0913415	8.09435e-06	7.02294e-05	0.99995	Ufsp2	UFM1-specific peptidase 2 [Source:MGI Symbol;Acc:MGI:1913679]	protein_coding
2410004B18Rik	0.643623	0.356239	0.287385	8.15335e-06	0.0911959	0.970481	2410004B18Rik	RIKEN cDNA 2410004B18 gene [Source:MGI Symbol;Acc:MGI:1913671]	protein_coding
Eif4ebp3	-0.91092	-0.507195	-0.403725	8.35808e-06	0.0898303	0.970481	Eif4ebp3	eukaryotic translation initiation factor 4E binding protein 3 [Source:MGI Symbol;Acc:MGI:1270847]	protein_coding
Grn	0.654534	0.480688	0.173847	8.35808e-06	0.0166948	0.99995	Grn	granulin [Source:MGI Symbol;Acc:MGI:95832]	protein_coding
Msx1	-4.56366	-0.792536	-3.77113	8.35808e-06	0.691912	0.315139	Msx1	msh homeobox 1 [Source:MGI Symbol;Acc:MGI:97168]	protein_coding
S100pbp	0.838279	0.442491	0.395788	8.52489e-06	0.111302	0.970481	S100pbp	S100P binding protein [Source:MGI Symbol;Acc:MGI:1921898]	protein_coding
Ptcd3	-0.507569	-0.489013	-0.0185559	8.52566e-06	0.000889895	0.99995	Ptcd3	pentatricopeptide repeat domain 3 [Source:MGI Symbol;Acc:MGI:1917206]	protein_coding
2010320M18Rik	0.734727	0.725582	0.0091444	8.54275e-06	0.000675277	0.99995	2010320M18Rik	RIKEN cDNA 2010320M18 gene [Source:MGI Symbol;Acc:MGI:1919343]	lincRNA
Grk6	-0.501237	-0.419157	-0.0820798	8.59148e-06	0.00517544	0.99995	Grk6	G protein-coupled receptor kinase 6 [Source:MGI Symbol;Acc:MGI:1347078]	protein_coding
1600012H06Rik	-0.667674	-0.862834	0.195161	8.70225e-06	2.5014e-06	0.99995	1600012H06Rik	RIKEN cDNA 1600012H06 gene [Source:MGI Symbol;Acc:MGI:1915162]	protein_coding
Ubr4	-0.437107	-0.229595	-0.207512	8.86737e-06	0.114633	0.970481	Ubr4	ubiquitin protein ligase E3 component n-recognin 4 [Source:MGI Symbol;Acc:MGI:1916366]	protein_coding
Zdhhc13	-0.733927	-0.756921	0.0229937	9.0162e-06	0.000309089	0.99995	Zdhhc13	zinc finger, DHHC domain containing 13 [Source:MGI Symbol;Acc:MGI:1919227]	protein_coding
AU019823	0.716655	0.272023	0.444632	9.0659e-06	0.29078	0.750698	AU019823	expressed sequence AU019823 [Source:MGI Symbol;Acc:MGI:2143205]	protein_coding
Elf4	-0.746575	-0.355238	-0.391336	9.15395e-06	0.163202	0.932714	Elf4	E74-like factor 4 (ets domain transcription factor) [Source:MGI Symbol;Acc:MGI:1928377]	protein_coding
Stk19	0.740306	0.509289	0.231017	9.29018e-06	0.0286857	0.99995	Stk19	serine/threonine kinase 19 [Source:MGI Symbol;Acc:MGI:1860085]	protein_coding
Cxxc1	-0.632302	-0.400112	-0.23219	9.35878e-06	0.048214	0.99995	Cxxc1	CXXC finger 1 (PHD domain) [Source:MGI Symbol;Acc:MGI:1921572]	protein_coding
Slc6a8	-0.645381	-0.576985	-0.0683952	9.3616e-06	0.00253087	0.99995	Slc6a8	solute carrier family 6 (neurotransmitter transporter, creatine), member 8 [Source:MGI Symbol;Acc:MGI:2147834]	protein_coding
Zwilch	-0.50518	-0.545042	0.0398624	9.63631e-06	0.000153043	0.99995	Zwilch	zwilch kinetochore protein [Source:MGI Symbol;Acc:MGI:1915264]	protein_coding
Ildr1	-1.20917	-0.911647	-0.297519	9.69164e-06	0.0141719	0.99995	Ildr1	immunoglobulin-like domain containing receptor 1 [Source:MGI Symbol;Acc:MGI:2146574]	protein_coding
Psg23	0.995764	0.997999	-0.00223534	9.69164e-06	0.000571939	0.99995	Psg23	pregnancy-specific glycoprotein 23 [Source:MGI Symbol;Acc:MGI:1891355]	protein_coding
Muc1	-1.74364	-1.45262	-0.291025	9.91823e-06	0.00551947	0.99995	Muc1	mucin 1, transmembrane [Source:MGI Symbol;Acc:MGI:97231]	protein_coding
Trappc12	-0.574827	-0.493865	-0.0809626	1.00585e-05	0.00416378	0.99995	Trappc12	trafficking protein particle complex 12 [Source:MGI Symbol;Acc:MGI:2445089]	protein_coding
Zbtb22	-0.774701	-0.676545	-0.0981559	1.01076e-05	0.0034587	0.99995	Zbtb22	zinc finger and BTB domain containing 22 [Source:MGI Symbol;Acc:MGI:1931870]	protein_coding
Bin3	-1.46872	-1.16745	-0.301262	1.01372e-05	0.00906442	0.99995	Bin3	bridging integrator 3 [Source:MGI Symbol;Acc:MGI:1929883]	protein_coding
Gps2	-1.27639	-1.37469	0.0983007	1.04464e-05	0.000159699	0.99995	Gps2	G protein pathway suppressor 2 [Source:MGI Symbol;Acc:MGI:1891751]	protein_coding
Dapk2	-1.70124	-1.11305	-0.58819	1.04571e-05	0.0400636	0.99995	Dapk2	death-associated protein kinase 2 [Source:MGI Symbol;Acc:MGI:1341297]	protein_coding
Mettl25	-0.857258	-0.408776	-0.448482	1.05233e-05	0.165596	0.943759	Mettl25	methyltransferase like 25 [Source:MGI Symbol;Acc:MGI:3041259]	protein_coding
Smc5	0.66995	0.661822	0.00812789	1.08087e-05	0.000728017	0.99995	Smc5	structural maintenance of chromosomes 5 [Source:MGI Symbol;Acc:MGI:2385088]	protein_coding
Med10	0.716619	0.442758	0.273861	1.09159e-05	0.0567716	0.99995	Med10	mediator complex subunit 10 [Source:MGI Symbol;Acc:MGI:106331]	protein_coding
Fam212b	2.70581	2.64927	0.0565433	1.09442e-05	0.000921841	0.99995	Fam212b	family with sequence similarity 212, member B [Source:MGI Symbol;Acc:MGI:1923497]	protein_coding
Kctd20	0.593228	0.545221	0.0480067	1.09442e-05	0.001975	0.99995	Kctd20	potassium channel tetramerisation domain containing 20 [Source:MGI Symbol;Acc:MGI:1914239]	protein_coding
Snx4	0.455018	0.343277	0.111741	1.10685e-05	0.0148902	0.99995	Snx4	sorting nexin 4 [Source:MGI Symbol;Acc:MGI:1916400]	protein_coding
Ensa	-0.565797	-0.386516	-0.179281	1.12111e-05	0.0311333	0.99995	Ensa	endosulfine alpha [Source:MGI Symbol;Acc:MGI:1891189]	protein_coding
Fthl17a	-2.10746	-1.20492	-0.902542	1.12111e-05	0.0843375	0.997641	Fthl17a	ferritin, heavy polypeptide-like 17, member A [Source:MGI Symbol;Acc:MGI:1919246]	protein_coding
Mybl2	-0.303329	-0.222079	-0.0812509	1.12962e-05	0.0189027	0.99995	Mybl2	myeloblastosis oncogene-like 2 [Source:MGI Symbol;Acc:MGI:101785]	protein_coding
Gm6225	1.19143	0.977495	0.213933	1.14191e-05	0.00716847	0.99995	Gm6225	predicted gene 6225 [Source:MGI Symbol;Acc:MGI:3643252]	lincRNA
Akr1e1	-1.1627	-1.26163	0.0989256	1.17708e-05	0.000159699	0.99995	Akr1e1	aldo-keto reductase family 1, member E1 [Source:MGI Symbol;Acc:MGI:1914758]	protein_coding
Slc1a5	-1.94998	-1.9835	0.0335141	1.17799e-05	0.000479401	0.99995	Slc1a5	solute carrier family 1 (neutral amino acid transporter), member 5 [Source:MGI Symbol;Acc:MGI:105305]	protein_coding
Mcoln1	-0.633065	-0.630795	-0.00226949	1.1797e-05	0.000671662	0.99995	Mcoln1	mucolipin 1 [Source:MGI Symbol;Acc:MGI:1890498]	protein_coding
Nckap1l	-3.14102	-2.38639	-0.75463	1.18241e-05	0.0134776	0.99995	Nckap1l	NCK associated protein 1 like [Source:MGI Symbol;Acc:MGI:1926063]	protein_coding
Mki67	-0.773807	-0.656721	-0.117087	1.19095e-05	0.00517544	0.99995	Mki67	antigen identified by monoclonal antibody Ki 67 [Source:MGI Symbol;Acc:MGI:106035]	protein_coding
Med14	-0.771768	-0.844643	0.0728744	1.20209e-05	0.000137624	0.99995	Med14	mediator complex subunit 14 [Source:MGI Symbol;Acc:MGI:1349442]	protein_coding
2001-03-01	2.26938	2.03357	0.235806	1.21101e-05	0.00290471	0.99995	2001-03-01	membrane-associated ring finger (C3HC4) 1 [Source:MGI Symbol;Acc:MGI:1920175]	protein_coding
Fgf4	-1.7453	-1.5602	-0.1851	1.21413e-05	0.00292172	0.99995	Fgf4	fibroblast growth factor 4 [Source:MGI Symbol;Acc:MGI:95518]	protein_coding
Larp4	0.656331	0.447611	0.20872	1.21413e-05	0.0323167	0.99995	Larp4	La ribonucleoprotein domain family, member 4 [Source:MGI Symbol;Acc:MGI:2443114]	protein_coding
Tpra1	-0.859567	-0.717741	-0.141826	1.21413e-05	0.00615697	0.99995	Tpra1	transmembrane protein, adipocyte asscociated 1 [Source:MGI Symbol;Acc:MGI:1345190]	protein_coding
Gstk1	-1.71908	-1.70395	-0.0151296	1.21618e-05	0.000728017	0.99995	Gstk1	glutathione S-transferase kappa 1 [Source:MGI Symbol;Acc:MGI:1923513]	protein_coding
Mtch1	-1.05307	-0.631032	-0.422038	1.21618e-05	0.0682803	0.99995	Mtch1	mitochondrial carrier 1 [Source:MGI Symbol;Acc:MGI:1929261]	protein_coding
Dhcr7	0.637189	0.643611	-0.00642184	1.21896e-05	0.000592816	0.99995	Dhcr7	7-dehydrocholesterol reductase [Source:MGI Symbol;Acc:MGI:1298378]	protein_coding
Pigq	-0.545342	-0.515378	-0.0299645	1.23007e-05	0.00144692	0.99995	Pigq	phosphatidylinositol glycan anchor biosynthesis, class Q [Source:MGI Symbol;Acc:MGI:1333114]	protein_coding
Ctns	-1.1988	-1.12303	-0.0757629	1.24151e-05	0.00158215	0.99995	Ctns	cystinosis, nephropathic [Source:MGI Symbol;Acc:MGI:1932872]	protein_coding
Cfl2	0.640201	0.405474	0.234727	1.24224e-05	0.0508148	0.99995	Cfl2	cofilin 2, muscle [Source:MGI Symbol;Acc:MGI:101763]	protein_coding
Ikbkb	-1.24851	-1.0763	-0.17221	1.24224e-05	0.00436259	0.99995	Ikbkb	inhibitor of kappaB kinase beta [Source:MGI Symbol;Acc:MGI:1338071]	protein_coding
Cenpk	-1.16716	-1.26255	0.0953859	1.24465e-05	0.000167382	0.99995	Cenpk	centromere protein K [Source:MGI Symbol;Acc:MGI:1926210]	protein_coding
Gmppa	-0.690971	-0.593823	-0.0971486	1.25617e-05	0.00466982	0.99995	Gmppa	GDP-mannose pyrophosphorylase A [Source:MGI Symbol;Acc:MGI:1916330]	protein_coding
Magi3	-0.730381	-0.421043	-0.309338	1.2629e-05	0.0832829	0.997641	Magi3	membrane associated guanylate kinase, WW and PDZ domain containing 3 [Source:MGI Symbol;Acc:MGI:1923484]	protein_coding
Rgs6	5.80883	4.57836	1.23047	1.27809e-05	0.0095068	0.99995	Rgs6	regulator of G-protein signaling 6 [Source:MGI Symbol;Acc:MGI:1354730]	protein_coding
Snord35a	1.14243	1.09773	0.0447038	1.28374e-05	0.00129961	0.99995	Snord35a	small nucleolar RNA, C/D box 35A [Source:MGI Symbol;Acc:MGI:1351319]	snoRNA
H2-Ke6	-1.19197	-1.21843	0.0264562	1.31144e-05	0.000479401	0.99995	H2-Ke6	H2-K region expressed gene 6 [Source:MGI Symbol;Acc:MGI:95911]	protein_coding
Hat1	0.585108	0.411759	0.173349	1.3135e-05	0.0269921	0.99995	Hat1	histone aminotransferase 1 [Source:MGI Symbol;Acc:MGI:96013]	protein_coding
Hr	2.7697	3.3747	-0.604999	1.3135e-05	2.84608e-05	0.99995	Hr	hairless [Source:MGI Symbol;Acc:MGI:96223]	protein_coding
Tsx	-1.46109	-1.43571	-0.0253862	1.33257e-05	0.00087042	0.99995	Tsx	testis specific X-linked gene [Source:MGI Symbol;Acc:MGI:108118]	protein_coding
Zc3hc1	0.595417	0.373175	0.222242	1.35041e-05	0.0555365	0.99995	Zc3hc1	zinc finger, C3HC type 1 [Source:MGI Symbol;Acc:MGI:1916023]	protein_coding
Eml3	-1.18923	-0.829195	-0.360032	1.35234e-05	0.0290746	0.99995	Eml3	echinoderm microtubule associated protein like 3 [Source:MGI Symbol;Acc:MGI:2387612]	protein_coding
Pvt1	1.8677	1.82065	0.047048	1.35952e-05	0.00103337	0.99995	Pvt1	plasmacytoma variant translocation 1 [Source:MGI Symbol;Acc:MGI:97824]	lincRNA
Smim19	-0.862039	-0.730407	-0.131632	1.39402e-05	0.00541686	0.99995	Smim19	small integral membrane protein 19 [Source:MGI Symbol;Acc:MGI:2142501]	protein_coding
Mrpl37	-0.561458	-0.558955	-0.00250275	1.39772e-05	0.000781906	0.99995	Mrpl37	mitochondrial ribosomal protein L37 [Source:MGI Symbol;Acc:MGI:1926268]	protein_coding
Akap8l	0.77674	0.61783	0.158909	1.41601e-05	0.0105966	0.99995	Akap8l	A kinase (PRKA) anchor protein 8-like [Source:MGI Symbol;Acc:MGI:1860606]	protein_coding
Cbll1	0.794918	0.686159	0.108759	1.4172e-05	0.00476191	0.99995	Cbll1	Casitas B-lineage lymphoma-like 1 [Source:MGI Symbol;Acc:MGI:2144842]	protein_coding
Itgb5	0.650671	0.504762	0.145908	1.42397e-05	0.013192	0.99995	Itgb5	integrin beta 5 [Source:MGI Symbol;Acc:MGI:96614]	protein_coding
Mfsd7c	0.89964	0.629622	0.270018	1.43105e-05	0.0289733	0.99995	Flvcr2	feline leukemia virus subgroup C cellular receptor 2 [Source:MGI Symbol;Acc:MGI:2384974]	protein_coding
Dcaf8	-0.7178	-0.332955	-0.384845	1.43338e-05	0.187855	0.932714	Dcaf8	DDB1 and CUL4 associated factor 8 [Source:MGI Symbol;Acc:MGI:91860]	protein_coding
Nxt2	1.24558	0.562566	0.683017	1.45413e-05	0.196411	0.915242	Nxt2	nuclear transport factor 2-like export factor 2 [Source:MGI Symbol;Acc:MGI:2147914]	protein_coding
Vps25	-0.468456	-0.537786	0.0693301	1.45413e-05	7.11532e-05	0.99995	Vps25	vacuolar protein sorting 25 [Source:MGI Symbol;Acc:MGI:106354]	protein_coding
Tmem147	-0.548858	-0.566642	0.0177844	1.49571e-05	0.000475902	0.99995	Tmem147	transmembrane protein 147 [Source:MGI Symbol;Acc:MGI:1915011]	protein_coding
Taf7	0.562755	0.53775	0.025005	1.54603e-05	0.00144692	0.99995	Taf7	TATA-box binding protein associated factor 7 [Source:MGI Symbol;Acc:MGI:1346348]	protein_coding
Ctdspl2	0.391085	0.340108	0.0509774	1.54945e-05	0.00451491	0.99995	Ctdspl2	CTD (carboxy-terminal domain, RNA polymerase II, polypeptide A) small phosphatase like 2 [Source:MGI Symbol;Acc:MGI:1196405]	protein_coding
Zbtb24	0.646614	0.492952	0.153662	1.55983e-05	0.0157812	0.99995	Zbtb24	zinc finger and BTB domain containing 24 [Source:MGI Symbol;Acc:MGI:3039618]	protein_coding
Dcaf4	0.595828	0.529847	0.0659806	1.56852e-05	0.00363147	0.99995	Dcaf4	DDB1 and CUL4 associated factor 4 [Source:MGI Symbol;Acc:MGI:1921078]	protein_coding
Pigh	-0.735001	-0.67946	-0.0555406	1.58876e-05	0.00223813	0.99995	Pigh	phosphatidylinositol glycan anchor biosynthesis, class H [Source:MGI Symbol;Acc:MGI:99463]	protein_coding
Ddx23	0.928517	0.79434	0.134177	1.61586e-05	0.00563425	0.99995	Ddx23	DEAD (Asp-Glu-Ala-Asp) box polypeptide 23 [Source:MGI Symbol;Acc:MGI:1921601]	protein_coding
Cenpi	-0.613959	-0.614022	6.25496e-05	1.62246e-05	0.000775817	0.99995	Cenpi	centromere protein I [Source:MGI Symbol;Acc:MGI:2147897]	protein_coding
Mbnl3	-1.16408	-0.832449	-0.331628	1.62246e-05	0.0257171	0.99995	Mbnl3	muscleblind like splicing factor 3 [Source:MGI Symbol;Acc:MGI:2444912]	protein_coding
Mettl3	-0.627934	-0.698653	0.0707184	1.67866e-05	0.000137624	0.99995	Mettl3	methyltransferase like 3 [Source:MGI Symbol;Acc:MGI:1927165]	protein_coding
Dennd2a	-1.45003	-1.10617	-0.343856	1.74787e-05	0.0158509	0.99995	Dennd2a	DENN/MADD domain containing 2A [Source:MGI Symbol;Acc:MGI:2444961]	protein_coding
Zfp560	0.757473	0.667428	0.0900447	1.76096e-05	0.0041811	0.99995	Zfp560	zinc finger protein 560 [Source:MGI Symbol;Acc:MGI:1915280]	protein_coding
Aqp9	0.581115	0.31357	0.267545	1.77406e-05	0.116472	0.970481	Aqp9	aquaporin 9 [Source:MGI Symbol;Acc:MGI:1891066]	protein_coding
Ndor1	-0.667013	-0.58827	-0.0787432	1.77406e-05	0.00417882	0.99995	Ndor1	NADPH dependent diflavin oxidoreductase 1 [Source:MGI Symbol;Acc:MGI:1926047]	protein_coding
Cdc42ep3	0.750848	0.605143	0.145705	1.77542e-05	0.0102905	0.99995	Cdc42ep3	CDC42 effector protein (Rho GTPase binding) 3 [Source:MGI Symbol;Acc:MGI:2384718]	protein_coding
Aktip	-0.756134	-0.725082	-0.031051	1.80553e-05	0.00148237	0.99995	Aktip	thymoma viral proto-oncogene 1 interacting protein [Source:MGI Symbol;Acc:MGI:3693832]	protein_coding
B4galt5	-0.773442	-0.540912	-0.232531	1.83961e-05	0.0312312	0.99995	B4galt5	UDP-Gal:betaGlcNAc beta 1,4-galactosyltransferase, polypeptide 5 [Source:MGI Symbol;Acc:MGI:1927169]	protein_coding
Adamts10	1.53092	1.56949	-0.0385691	1.8666e-05	0.000728017	0.99995	Adamts10	a disintegrin-like and metallopeptidase (reprolysin type) with thrombospondin type 1 motif, 10 [Source:MGI Symbol;Acc:MGI:2449112]	protein_coding
Tmem234	-0.521487	-0.516155	-0.00533246	1.8666e-05	0.00101774	0.99995	Tmem234	transmembrane protein 234 [Source:MGI Symbol;Acc:MGI:1924049]	protein_coding
Entpd7	0.74078	0.57069	0.170091	1.88807e-05	0.0156012	0.99995	Entpd7	ectonucleoside triphosphate diphosphohydrolase 7 [Source:MGI Symbol;Acc:MGI:2135885]	protein_coding
Mob2	0.586773	0.385278	0.201495	1.88807e-05	0.0469227	0.99995	Mob2	MOB kinase activator 2 [Source:MGI Symbol;Acc:MGI:1919891]	protein_coding
Rmnd1	-0.785729	-0.762412	-0.0233172	1.88839e-05	0.00129961	0.99995	Rmnd1	required for meiotic nuclear division 1 homolog [Source:MGI Symbol;Acc:MGI:1913334]	protein_coding
Prkdc	-0.583861	-0.467205	-0.116655	1.94012e-05	0.0110536	0.99995	Prkdc	protein kinase, DNA activated, catalytic polypeptide [Source:MGI Symbol;Acc:MGI:104779]	protein_coding
Hs3st3b1	-1.03477	-1.15486	0.120087	1.94446e-05	0.000150966	0.99995	Hs3st3b1	heparan sulfate (glucosamine) 3-O-sulfotransferase 3B1 [Source:MGI Symbol;Acc:MGI:1333853]	protein_coding
Tspan1	-1.3553	-0.656443	-0.698859	1.98032e-05	0.172868	0.943759	Tspan1	tetraspanin 1 [Source:MGI Symbol;Acc:MGI:1914055]	protein_coding
Tyro3	-0.845145	-0.563261	-0.281884	2.00041e-05	0.0435037	0.99995	Tyro3	TYRO3 protein tyrosine kinase 3 [Source:MGI Symbol;Acc:MGI:104294]	protein_coding
1700030L20Rik	1.31895	1.27316	0.0457894	2.01634e-05	0.00148237	0.99995	1700030L20Rik	RIKEN cDNA 1700030L20 gene [Source:MGI Symbol;Acc:MGI:1917305]	lincRNA
Wtip	-1.6135	-0.711915	-0.901582	2.03911e-05	0.225274	0.908812	Wtip	WT1-interacting protein [Source:MGI Symbol;Acc:MGI:2141920]	protein_coding
Wrn	-0.951364	-0.730523	-0.220841	2.06305e-05	0.0160178	0.99995	Wrn	Werner syndrome RecQ like helicase [Source:MGI Symbol;Acc:MGI:109635]	protein_coding
Col6a3	-5.03474	-4.11594	-0.918803	2.14337e-05	0.00690225	0.99995	Col6a3	collagen, type VI, alpha 3 [Source:MGI Symbol;Acc:MGI:88461]	protein_coding
Mboat7	-0.54625	-0.540861	-0.00538845	2.15675e-05	0.00108775	0.99995	Mboat7	membrane bound O-acyltransferase domain containing 7 [Source:MGI Symbol;Acc:MGI:1924832]	protein_coding
Gm14296	0.816194	0.678932	0.137262	2.1674e-05	0.0083865	0.99995	Gm14296	predicted gene 14296 [Source:MGI Symbol;Acc:MGI:3708667]	protein_coding
Gpatch2l	0.80338	0.585365	0.218015	2.1703e-05	0.0247528	0.99995	Gpatch2l	G patch domain containing 2 like [Source:MGI Symbol;Acc:MGI:1917623]	protein_coding
Cgn	-0.690125	-0.568719	-0.121406	2.22666e-05	0.00919246	0.99995	Cgn	cingulin [Source:MGI Symbol;Acc:MGI:1927237]	protein_coding
Lpin1	1.89222	1.98665	-0.094432	2.29292e-05	0.000503263	0.99995	Lpin1	lipin 1 [Source:MGI Symbol;Acc:MGI:1891340]	protein_coding
Irf3	-0.758078	-0.914232	0.156155	2.33865e-05	3.94742e-05	0.99995	Irf3	interferon regulatory factor 3 [Source:MGI Symbol;Acc:MGI:1859179]	protein_coding
Eomes	-1.20807	-0.503784	-0.704287	2.39335e-05	0.260877	0.881917	Eomes	eomesodermin [Source:MGI Symbol;Acc:MGI:1201683]	protein_coding
Ccdc59	0.55561	0.545686	0.00992487	2.39754e-05	0.00129961	0.99995	Ccdc59	coiled-coil domain containing 59 [Source:MGI Symbol;Acc:MGI:1289302]	protein_coding
Prkcg	-0.929548	-0.855162	-0.0743859	2.42544e-05	0.00302804	0.99995	Prkcg	protein kinase C, gamma [Source:MGI Symbol;Acc:MGI:97597]	protein_coding
Gm17026	1.52236	1.29946	0.222898	2.43868e-05	0.00677094	0.99995	Gm17026	predicted gene 17026 [Source:MGI Symbol;Acc:MGI:4937853]	protein_coding
Trub2	-0.712124	-0.642051	-0.0700728	2.50779e-05	0.00392557	0.99995	Trub2	TruB pseudouridine (psi) synthase family member 2 [Source:MGI Symbol;Acc:MGI:2442186]	protein_coding
Ppp3cb	-0.843017	-0.36833	-0.474687	2.51959e-05	0.234542	0.908812	Ppp3cb	protein phosphatase 3, catalytic subunit, beta isoform [Source:MGI Symbol;Acc:MGI:107163]	protein_coding
Coq10a	-1.29314	-1.24563	-0.0475076	2.53845e-05	0.00160452	0.99995	Coq10a	coenzyme Q10A [Source:MGI Symbol;Acc:MGI:2684847]	protein_coding
Crocc	-1.74535	-0.962319	-0.783029	2.55008e-05	0.115168	0.990913	Crocc	ciliary rootlet coiled-coil, rootletin [Source:MGI Symbol;Acc:MGI:3529431]	protein_coding
Nwd1	-1.35236	-1.23287	-0.119489	2.55008e-05	0.00317627	0.99995	Nwd1	NACHT and WD repeat domain containing 1 [Source:MGI Symbol;Acc:MGI:2442268]	protein_coding
Gm15698	-1.6505	-1.43615	-0.214353	2.59004e-05	0.00574786	0.99995	Elobl	elongin B-like [Source:MGI Symbol;Acc:MGI:1860403]	protein_coding
Ptk6	-1.83754	-0.784149	-1.05339	2.62002e-05	0.251026	0.908812	Ptk6	PTK6 protein tyrosine kinase 6 [Source:MGI Symbol;Acc:MGI:99683]	protein_coding
Myo1b	0.609622	0.432588	0.177034	2.6741e-05	0.03168	0.99995	Myo1b	myosin IB [Source:MGI Symbol;Acc:MGI:107752]	protein_coding
Med16	0.834373	0.923546	-0.0891732	2.68982e-05	0.000230222	0.99995	Med16	mediator complex subunit 16 [Source:MGI Symbol;Acc:MGI:2158394]	protein_coding
Ublcp1	-0.640726	-0.668689	0.0279631	2.72837e-05	0.00060012	0.99995	Ublcp1	ubiquitin-like domain containing CTD phosphatase 1 [Source:MGI Symbol;Acc:MGI:1933105]	protein_coding
Zfp512b	-1.45337	-1.35944	-0.093936	2.74389e-05	0.0024209	0.99995	Zfp512b	zinc finger protein 512B [Source:MGI Symbol;Acc:MGI:2685478]	protein_coding
Arl14	-4.37284	-2.32406	-2.04879	2.75208e-05	0.129876	0.970481	Arl14	ADP-ribosylation factor-like 14 [Source:MGI Symbol;Acc:MGI:1918869]	protein_coding
2210418O10Rik	0.791516	0.681859	0.109657	2.76617e-05	0.00667385	0.99995	2210418O10Rik	RIKEN cDNA 2210418O10 gene [Source:MGI Symbol;Acc:MGI:1924208]	protein_coding
Hdac3	-0.430025	-0.52669	0.0966648	2.76617e-05	3.42042e-05	0.99995	Hdac3	histone deacetylase 3 [Source:MGI Symbol;Acc:MGI:1343091]	protein_coding
Cenpt	-0.578127	-0.623636	0.0455093	2.77265e-05	0.000360662	0.99995	Cenpt	centromere protein T [Source:MGI Symbol;Acc:MGI:2443939]	protein_coding
Nek8	-0.884684	-0.574321	-0.310363	2.77493e-05	0.0549789	0.99995	Nek8	NIMA (never in mitosis gene a)-related expressed kinase 8 [Source:MGI Symbol;Acc:MGI:1890646]	protein_coding
Abhd11os	1.05073	1.17655	-0.12582	2.80562e-05	0.000234968	0.99995	Abhd11os	abhydrolase domain containing 11, opposite strand [Source:MGI Symbol;Acc:MGI:1917062]	transcribed_unitary_pseudogene
Cryzl1	-0.751453	-0.832493	0.0810397	2.8458e-05	0.00022402	0.99995	Cryzl1	crystallin, zeta (quinone reductase)-like 1 [Source:MGI Symbol;Acc:MGI:1913859]	protein_coding
H19	-6.17143	-3.47188	-2.69955	2.8542e-05	0.10034	0.970481	H19	H19, imprinted maternally expressed transcript [Source:MGI Symbol;Acc:MGI:95891]	lincRNA
Slc9a1	-0.818088	-0.497405	-0.320683	2.94196e-05	0.0784603	0.99995	Slc9a1	solute carrier family 9 (sodium/hydrogen exchanger), member 1 [Source:MGI Symbol;Acc:MGI:102462]	protein_coding
Mipol1	1.09639	1.19855	-0.102159	3.07665e-05	0.00033468	0.99995	Mipol1	mirror-image polydactyly 1 [Source:MGI Symbol;Acc:MGI:1920740]	protein_coding
Mrps2	0.469247	0.327022	0.142224	3.10879e-05	0.0373415	0.99995	Mrps2	mitochondrial ribosomal protein S2 [Source:MGI Symbol;Acc:MGI:2153089]	protein_coding
Errfi1	-1.45378	-0.836982	-0.616797	3.11528e-05	0.100162	0.998716	Errfi1	ERBB receptor feedback inhibitor 1 [Source:MGI Symbol;Acc:MGI:1921405]	protein_coding
Camta2	0.901442	0.912442	-0.0109999	3.12729e-05	0.00110201	0.99995	Camta2	calmodulin binding transcription activator 2 [Source:MGI Symbol;Acc:MGI:2135957]	protein_coding
Nop16	0.461684	0.347769	0.113914	3.12729e-05	0.0218003	0.99995	Nop16	NOP16 nucleolar protein [Source:MGI Symbol;Acc:MGI:107862]	protein_coding
Pigyl	0.520806	0.341082	0.179724	3.15774e-05	0.0539907	0.99995	Pigyl	phosphatidylinositol glycan anchor biosynthesis, class Y-like [Source:MGI Symbol;Acc:MGI:1913518]	protein_coding
Jade1	0.570645	0.677237	-0.106591	3.15784e-05	7.61273e-05	0.99995	Jade1	jade family PHD finger 1 [Source:MGI Symbol;Acc:MGI:1925835]	protein_coding
Dpy19l1	-0.780176	-0.666298	-0.113877	3.16603e-05	0.00759247	0.99995	Dpy19l1	dpy-19-like 1 (C. elegans) [Source:MGI Symbol;Acc:MGI:1915685]	protein_coding
Zfp688	1.24633	1.07991	0.166414	3.16603e-05	0.00680517	0.99995	Zfp688	zinc finger protein 688 [Source:MGI Symbol;Acc:MGI:1916484]	protein_coding
Bc1	1.3176	1.37565	-0.0580548	3.27374e-05	0.000707968	0.99995	AC161763.1		lincRNA
Rnf7	0.549377	0.309542	0.239835	3.29515e-05	0.11028	0.998716	Rnf7	ring finger protein 7 [Source:MGI Symbol;Acc:MGI:1337096]	protein_coding
BC005561	0.634958	0.601494	0.0334648	3.2965e-05	0.00251475	0.99995	BC005561	cDNA sequence BC005561 [Source:MGI Symbol;Acc:MGI:3040669]	protein_coding
Ttyh3	-2.73012	-1.05238	-1.67774	3.29759e-05	0.325126	0.814358	Ttyh3	tweety family member 3 [Source:MGI Symbol;Acc:MGI:1925589]	protein_coding
Polr1c	0.569855	0.541972	0.0278828	3.30632e-05	0.00242639	0.99995	Polr1c	polymerase (RNA) I polypeptide C [Source:MGI Symbol;Acc:MGI:103288]	protein_coding
Slc25a38	0.658547	0.575803	0.0827441	3.3222e-05	0.00633396	0.99995	Slc25a38	solute carrier family 25, member 38 [Source:MGI Symbol;Acc:MGI:2384782]	protein_coding
Myo1c	-0.605245	-0.507467	-0.0977784	3.36807e-05	0.00941399	0.99995	Myo1c	myosin IC [Source:MGI Symbol;Acc:MGI:106612]	protein_coding
Cntrl	-1.19354	-0.933194	-0.260346	3.39953e-05	0.0168199	0.99995	Cntrl	centriolin [Source:MGI Symbol;Acc:MGI:1889576]	protein_coding
Urm1	0.7929	0.744728	0.048172	3.40581e-05	0.00306195	0.99995	Urm1	ubiquitin related modifier 1 [Source:MGI Symbol;Acc:MGI:1915455]	protein_coding
Pramel5	1.06749	0.667795	0.399693	3.56919e-05	0.0706382	0.99995	Pramel5	preferentially expressed antigen in melanoma like 5 [Source:MGI Symbol;Acc:MGI:2156389]	protein_coding
Ndufs4	-0.492984	-0.506654	0.0136697	3.58231e-05	0.000921841	0.99995	Ndufs4	NADH dehydrogenase (ubiquinone) Fe-S protein 4 [Source:MGI Symbol;Acc:MGI:1343135]	protein_coding
D10Wsu102e	0.53712	0.197027	0.340093	3.65183e-05	0.353531	0.814358	D10Wsu102e	DNA segment, Chr 10, Wayne State University 102, expressed [Source:MGI Symbol;Acc:MGI:106381]	protein_coding
9930104L06Rik	0.689282	0.706063	-0.016781	3.65304e-05	0.00101833	0.99995	9930104L06Rik	RIKEN cDNA 9930104L06 gene [Source:MGI Symbol;Acc:MGI:3041172]	processed_transcript
Luc7l	0.554499	0.453359	0.101141	3.66394e-05	0.0121808	0.99995	Luc7l	Luc7-like [Source:MGI Symbol;Acc:MGI:1914228]	protein_coding
Ssr1	0.467595	0.296709	0.170885	3.70493e-05	0.0665102	0.99995	Ssr1	signal sequence receptor, alpha [Source:MGI Symbol;Acc:MGI:105082]	protein_coding
Akap8	0.479052	0.551115	-0.0720638	3.75105e-05	0.000155863	0.99995	Akap8	A kinase (PRKA) anchor protein 8 [Source:MGI Symbol;Acc:MGI:1928488]	protein_coding
Psrc1	0.744722	0.831543	-0.0868215	3.7557e-05	0.000263401	0.99995	Psrc1	proline/serine-rich coiled-coil 1 [Source:MGI Symbol;Acc:MGI:1913099]	protein_coding
Eid2b	0.898689	1.12167	-0.222984	3.81915e-05	3.9435e-05	0.99995	Eid2b	EP300 interacting inhibitor of differentiation 2B [Source:MGI Symbol;Acc:MGI:1924095]	protein_coding
Agpat5	0.56234	0.647863	-0.0855228	3.82327e-05	0.000155669	0.99995	Agpat5	1-acylglycerol-3-phosphate O-acyltransferase 5 (lysophosphatidic acid acyltransferase, epsilon) [Source:MGI Symbol;Acc:MGI:1196345]	protein_coding
Tsacc	-1.30498	-1.14651	-0.158472	3.82327e-05	0.00606407	0.99995	Tsacc	TSSK6 activating co-chaperone [Source:MGI Symbol;Acc:MGI:1924177]	protein_coding
Atg101	0.762678	0.440889	0.32179	3.83523e-05	0.102522	0.99995	Atg101	autophagy related 101 [Source:MGI Symbol;Acc:MGI:1915368]	protein_coding
Bcl10	0.573506	0.45915	0.114356	3.83897e-05	0.01485	0.99995	Bcl10	B cell leukemia/lymphoma 10 [Source:MGI Symbol;Acc:MGI:1337994]	protein_coding
Tbc1d10b	-0.595216	-0.535491	-0.0597256	3.83897e-05	0.00500926	0.99995	Tbc1d10b	TBC1 domain family, member 10b [Source:MGI Symbol;Acc:MGI:1915699]	protein_coding
Triap1	0.593333	0.43408	0.159253	3.90073e-05	0.0293393	0.99995	Triap1	TP53 regulated inhibitor of apoptosis 1 [Source:MGI Symbol;Acc:MGI:1916326]	protein_coding
Snhg10	1.29909	1.54589	-0.246799	3.91584e-05	0.000125686	0.99995	Snhg10	small nucleolar RNA host gene 10 [Source:MGI Symbol;Acc:MGI:1916684]	lincRNA
Grhl1	-1.33872	-0.403719	-0.934999	3.92687e-05	0.472417	0.750698	Grhl1	grainyhead-like 1 (Drosophila) [Source:MGI Symbol;Acc:MGI:2182540]	protein_coding
Gfm2	-0.434306	-0.46159	0.0272839	3.93635e-05	0.000597619	0.99995	Gfm2	G elongation factor, mitochondrial 2 [Source:MGI Symbol;Acc:MGI:2444783]	protein_coding
Exog	0.578966	0.353197	0.225769	3.94205e-05	0.081996	0.99995	Exog	endo/exonuclease (5'-3'), endonuclease G-like [Source:MGI Symbol;Acc:MGI:2143333]	protein_coding
Dnmt3b	-0.685926	-0.595082	-0.090844	3.95793e-05	0.00734327	0.99995	Dnmt3b	DNA methyltransferase 3B [Source:MGI Symbol;Acc:MGI:1261819]	protein_coding
Ppil4	0.524239	0.255819	0.26842	4.03869e-05	0.185986	0.970481	Ppil4	peptidylprolyl isomerase (cyclophilin)-like 4 [Source:MGI Symbol;Acc:MGI:1914668]	protein_coding
Npr2	-2.62258	-2.06522	-0.557358	4.14124e-05	0.0171909	0.99995	Npr2	natriuretic peptide receptor 2 [Source:MGI Symbol;Acc:MGI:97372]	protein_coding
1700029P11Rik	0.660271	0.526407	0.133864	4.14951e-05	0.0158509	0.99995	1700029P11Rik	RIKEN cDNA 1700029P11 gene [Source:MGI Symbol;Acc:MGI:1913596]	protein_coding
E230029C05Rik	-3.80634	-3.67284	-0.133506	4.16867e-05	0.00158788	0.99995	E230029C05Rik	RIKEN cDNA E230029C05 gene [Source:MGI Symbol;Acc:MGI:2442580]	processed_transcript
Ccdc174	0.631982	0.432109	0.199872	4.22805e-05	0.0460076	0.99995	Ccdc174	coiled-coil domain containing 174 [Source:MGI Symbol;Acc:MGI:2444652]	protein_coding
Tmco4	-0.886913	-0.865381	-0.0215324	4.22805e-05	0.00202451	0.99995	Tmco4	transmembrane and coiled-coil domains 4 [Source:MGI Symbol;Acc:MGI:1924306]	protein_coding
Zc3h15	0.534691	0.229892	0.304799	4.24296e-05	0.259348	0.932714	Zc3h15	zinc finger CCCH-type containing 15 [Source:MGI Symbol;Acc:MGI:1919747]	protein_coding
Cpsf2	0.485031	0.472353	0.0126778	4.24483e-05	0.00210445	0.99995	Cpsf2	cleavage and polyadenylation specific factor 2 [Source:MGI Symbol;Acc:MGI:1861601]	protein_coding
Fam213a	-1.64648	-0.331139	-1.31534	4.24483e-05	0.664809	0.527155	Fam213a	family with sequence similarity 213, member A [Source:MGI Symbol;Acc:MGI:1917814]	protein_coding
Fn1	-1.1933	-1.00957	-0.183723	4.26271e-05	0.00970623	0.99995	Fn1	fibronectin 1 [Source:MGI Symbol;Acc:MGI:95566]	protein_coding
Gm14023	-0.94691	-0.86865	-0.0782594	4.42944e-05	0.00411839	0.99995	Gm14023	predicted gene 14023 [Source:MGI Symbol;Acc:MGI:3650639]	processed_transcript
Cdk11b	0.530449	0.226427	0.304021	4.44258e-05	0.265305	0.930564	Cdk11b	cyclin-dependent kinase 11B [Source:MGI Symbol;Acc:MGI:88353]	protein_coding
Platr14	-0.709364	-0.497703	-0.211661	4.57607e-05	0.0401483	0.99995	Platr14	pluripotency associated transcript 14 [Source:MGI Symbol;Acc:MGI:1922209]	processed_transcript
Kctd10	0.631246	0.557405	0.0738408	4.67221e-05	0.00670487	0.99995	Kctd10	potassium channel tetramerisation domain containing 10 [Source:MGI Symbol;Acc:MGI:2141207]	protein_coding
Rpp25l	0.503851	0.624255	-0.120404	4.71438e-05	4.98715e-05	0.99995	Rpp25l	ribonuclease P/MRP 25 subunit-like [Source:MGI Symbol;Acc:MGI:1917211]	protein_coding
Ctsd	0.599495	0.563964	0.0355304	4.744e-05	0.00344619	0.99995	Ctsd	cathepsin D [Source:MGI Symbol;Acc:MGI:88562]	protein_coding
Gpatch3	0.951568	0.864888	0.0866803	4.744e-05	0.00517544	0.99995	Gpatch3	G patch domain containing 3 [Source:MGI Symbol;Acc:MGI:2442492]	protein_coding
Hip1r	-1.23403	-1.01181	-0.222219	4.75644e-05	0.0130588	0.99995	Hip1r	huntingtin interacting protein 1 related [Source:MGI Symbol;Acc:MGI:1352504]	protein_coding
Cfap57	-1.52631	-1.6869	0.16059	4.77097e-05	0.000374341	0.99995	Cfap57	cilia and flagella associated protein 57 [Source:MGI Symbol;Acc:MGI:2686209]	protein_coding
Ccdc163	-0.768554	-0.530754	-0.2378	4.78534e-05	0.0449124	0.99995	Ccdc163	coiled-coil domain containing 163 [Source:MGI Symbol;Acc:MGI:1915644]	protein_coding
Nfrkb	0.503751	0.442284	0.0614671	4.80657e-05	0.00725004	0.99995	Nfrkb	nuclear factor related to kappa B binding protein [Source:MGI Symbol;Acc:MGI:2442410]	protein_coding
A430078G23Rik	0.863283	1.10019	-0.23691	4.84346e-05	3.12303e-05	0.99995	A430078G23Rik	RIKEN cDNA A430078G23 gene [Source:MGI Symbol;Acc:MGI:2442135]	protein_coding
Rab13	-1.33948	-0.825029	-0.514449	4.84346e-05	0.0820386	0.99995	Rab13	RAB13, member RAS oncogene family [Source:MGI Symbol;Acc:MGI:1927232]	protein_coding
Rangrf	-0.581254	-0.406679	-0.174575	4.84346e-05	0.0417243	0.99995	Rangrf	RAN guanine nucleotide release factor [Source:MGI Symbol;Acc:MGI:1889073]	protein_coding
Hapln4	-1.14059	-1.15049	0.00989578	4.84414e-05	0.00143807	0.99995	Hapln4	hyaluronan and proteoglycan link protein 4 [Source:MGI Symbol;Acc:MGI:2679531]	protein_coding
Gpaa1	-0.539853	-0.325885	-0.213967	4.89409e-05	0.0909703	0.99995	Gpaa1	GPI anchor attachment protein 1 [Source:MGI Symbol;Acc:MGI:1202392]	protein_coding
Lsm12	0.755807	0.663152	0.0926541	4.90435e-05	0.00732771	0.99995	Lsm12	LSM12 homolog [Source:MGI Symbol;Acc:MGI:1919592]	protein_coding
Nbeal2	-0.851161	-0.517685	-0.333476	4.90435e-05	0.0886469	0.99995	Nbeal2	neurobeachin-like 2 [Source:MGI Symbol;Acc:MGI:2448554]	protein_coding
Nkx2-9	4.15759	4.55847	-0.400878	4.92075e-05	0.000640977	0.99995	Nkx2-9	NK2 homeobox 9 [Source:MGI Symbol;Acc:MGI:1270158]	protein_coding
Luc7l3	0.524857	0.512054	0.0128033	5.00999e-05	0.00227961	0.99995	Luc7l3	LUC7-like 3 (S. cerevisiae) [Source:MGI Symbol;Acc:MGI:1914934]	protein_coding
Rfx2	-0.879091	-0.789593	-0.0894981	5.07766e-05	0.00584085	0.99995	Rfx2	regulatory factor X, 2 (influences HLA class II expression) [Source:MGI Symbol;Acc:MGI:106583]	protein_coding
2510002D24Rik	-0.977941	-0.760947	-0.216994	5.08909e-05	0.0204771	0.99995	2510002D24Rik	RIKEN cDNA 2510002D24 gene [Source:MGI Symbol;Acc:MGI:1919557]	protein_coding
Qars	-0.39776	-0.415326	0.0175662	5.13115e-05	0.000960546	0.99995	Qars	glutaminyl-tRNA synthetase [Source:MGI Symbol;Acc:MGI:1915851]	protein_coding
Prdx2	-0.73399	-0.472549	-0.261441	5.15903e-05	0.0675003	0.99995	Prdx2	peroxiredoxin 2 [Source:MGI Symbol;Acc:MGI:109486]	protein_coding
Abcf1	-0.534531	-0.482448	-0.0520825	5.18543e-05	0.00563582	0.99995	Abcf1	ATP-binding cassette, sub-family F (GCN20), member 1 [Source:MGI Symbol;Acc:MGI:1351658]	protein_coding
Snx14	-0.795771	-0.9117	0.115929	5.20786e-05	0.000209368	0.99995	Snx14	sorting nexin 14 [Source:MGI Symbol;Acc:MGI:2155664]	protein_coding
Xpnpep2	-2.4155	-2.01577	-0.399731	5.20786e-05	0.0112359	0.99995	Xpnpep2	X-prolyl aminopeptidase (aminopeptidase P) 2, membrane-bound [Source:MGI Symbol;Acc:MGI:2180001]	protein_coding
Cep70	-0.608176	-0.595728	-0.0124475	5.27609e-05	0.00219307	0.99995	Cep70	centrosomal protein 70 [Source:MGI Symbol;Acc:MGI:1915371]	protein_coding
Tatdn3	-0.943644	-0.670332	-0.273313	5.27647e-05	0.0387747	0.99995	Tatdn3	TatD DNase domain containing 3 [Source:MGI Symbol;Acc:MGI:1916222]	protein_coding
Tubgcp5	0.538663	0.492922	0.0457412	5.28976e-05	0.00498149	0.99995	Tubgcp5	tubulin, gamma complex associated protein 5 [Source:MGI Symbol;Acc:MGI:2178836]	protein_coding
Sox15	0.830012	0.589424	0.240588	5.3138e-05	0.0395992	0.99995	Sox15	SRY (sex determining region Y)-box 15 [Source:MGI Symbol;Acc:MGI:98363]	protein_coding
Hs1bp3	-0.714316	-0.711069	-0.00324732	5.35182e-05	0.00185172	0.99995	Hs1bp3	HCLS1 binding protein 3 [Source:MGI Symbol;Acc:MGI:1913224]	protein_coding
Zfp617	0.704439	0.76184	-0.0574003	5.45761e-05	0.000602512	0.99995	Zfp617	zinc finger protein 617 [Source:MGI Symbol;Acc:MGI:2684459]	protein_coding
Atp5o	-0.454287	-0.369795	-0.0844925	5.59821e-05	0.0152045	0.99995	Atp5o	ATP synthase, H+ transporting, mitochondrial F1 complex, O subunit [Source:MGI Symbol;Acc:MGI:106341]	protein_coding
Dpp8	-1.02065	-0.795105	-0.225548	5.61395e-05	0.020916	0.99995	Dpp8	dipeptidylpeptidase 8 [Source:MGI Symbol;Acc:MGI:1921638]	protein_coding
Eif4ebp1	0.643536	0.544848	0.0986887	5.61395e-05	0.0109499	0.99995	Eif4ebp1	eukaryotic translation initiation factor 4E binding protein 1 [Source:MGI Symbol;Acc:MGI:103267]	protein_coding
Gm10662	2.2358	1.87928	0.356519	5.64542e-05	0.0116592	0.99995	Gm10662	predicted gene 10662 [Source:MGI Symbol;Acc:MGI:3642760]	protein_coding
Rfc2	-0.504873	-0.402783	-0.10209	5.71606e-05	0.0178387	0.99995	Rfc2	replication factor C (activator 1) 2 [Source:MGI Symbol;Acc:MGI:1341868]	protein_coding
Utp23	0.39836	0.475158	-0.0767985	5.78131e-05	0.00012151	0.99995	Utp23	UTP23 small subunit processome component [Source:MGI Symbol;Acc:MGI:1925831]	protein_coding
Esrp1	-0.53533	-0.6234	0.0880692	5.85681e-05	0.000181605	0.99995	Esrp1	epithelial splicing regulatory protein 1 [Source:MGI Symbol;Acc:MGI:1917326]	protein_coding
Tnfrsf12a	0.87941	0.649979	0.229431	5.85681e-05	0.0316637	0.99995	Tnfrsf12a	tumor necrosis factor receptor superfamily, member 12a [Source:MGI Symbol;Acc:MGI:1351484]	protein_coding
Zmat3	1.29666	1.71556	-0.418901	5.85681e-05	1.6012e-05	0.99995	Zmat3	zinc finger matrin type 3 [Source:MGI Symbol;Acc:MGI:1195270]	protein_coding
Aatf	0.563497	0.218424	0.345073	5.9227e-05	0.336108	0.863013	Aatf	apoptosis antagonizing transcription factor [Source:MGI Symbol;Acc:MGI:1929608]	protein_coding
Nacc1	0.572867	0.818373	-0.245506	5.95224e-05	2.69281e-06	0.99995	Nacc1	nucleus accumbens associated 1, BEN and BTB (POZ) domain containing [Source:MGI Symbol;Acc:MGI:1914080]	protein_coding
Rap2b	0.817343	0.827942	-0.0105991	6.05036e-05	0.00161155	0.99995	Rap2b	RAP2B, member of RAS oncogene family [Source:MGI Symbol;Acc:MGI:1921262]	protein_coding
Ttl	0.814202	0.65195	0.162252	6.11409e-05	0.0178548	0.99995	Ttl	tubulin tyrosine ligase [Source:MGI Symbol;Acc:MGI:1916987]	protein_coding
Plekha1	0.565317	0.404553	0.160764	6.14454e-05	0.0392041	0.99995	Plekha1	pleckstrin homology domain containing, family A (phosphoinositide binding specific) member 1 [Source:MGI Symbol;Acc:MGI:2442213]	protein_coding
Tmprss2	-1.03641	-0.907289	-0.129118	6.15812e-05	0.00841306	0.99995	Tmprss2	transmembrane protease, serine 2 [Source:MGI Symbol;Acc:MGI:1354381]	protein_coding
Fam58b	0.421927	0.309762	0.112165	6.28096e-05	0.0336792	0.99995	Fam58b	family with sequence similarity 58, member B [Source:MGI Symbol;Acc:MGI:1916359]	protein_coding
Pqlc1	0.591017	0.618679	-0.027662	6.29423e-05	0.00107887	0.99995	Pqlc1	PQ loop repeat containing 1 [Source:MGI Symbol;Acc:MGI:1914193]	protein_coding
Evl	-1.68749	-1.35972	-0.32777	6.33653e-05	0.0163994	0.99995	Evl	Ena-vasodilator stimulated phosphoprotein [Source:MGI Symbol;Acc:MGI:1194884]	protein_coding
Rbmy	5.98363	5.71846	0.265166	6.33653e-05		0.99995	Rbmy	RNA binding motif protein, Y chromosome [Source:MGI Symbol;Acc:MGI:104732]	protein_coding
Tmem139	0.654928	0.64762	0.00730801	6.33653e-05	0.00227961	0.99995	Tmem139	transmembrane protein 139 [Source:MGI Symbol;Acc:MGI:1924444]	protein_coding
Anxa8	2.36639	3.04603	-0.679641	6.36329e-05	3.47449e-05	0.99995	Anxa8	annexin A8 [Source:MGI Symbol;Acc:MGI:1201374]	protein_coding
Oxnad1	-0.573483	-0.53357	-0.0399132	6.46037e-05	0.00458118	0.99995	Oxnad1	oxidoreductase NAD-binding domain containing 1 [Source:MGI Symbol;Acc:MGI:1916953]	protein_coding
Pfkfb1	-1.00027	-0.771458	-0.228814	6.53101e-05	0.0238941	0.99995	Pfkfb1	6-phosphofructo-2-kinase/fructose-2,6-biphosphatase 1 [Source:MGI Symbol;Acc:MGI:107816]	protein_coding
Exoc1	-0.540956	-0.414646	-0.126311	6.54983e-05	0.0252772	0.99995	Exoc1	exocyst complex component 1 [Source:MGI Symbol;Acc:MGI:2445020]	protein_coding
Myo9b	-1.05691	-0.672833	-0.38408	6.59425e-05	0.07642	0.99995	Myo9b	myosin IXb [Source:MGI Symbol;Acc:MGI:106624]	protein_coding
Arhgap9	-0.718369	-0.522094	-0.196276	6.70347e-05	0.0367313	0.99995	Arhgap9	Rho GTPase activating protein 9 [Source:MGI Symbol;Acc:MGI:2143764]	protein_coding
3100003L05Rik	-1.60959	-1.91231	0.302722	6.78096e-05	0.000137624	0.99995	3100003L05Rik	RIKEN cDNA 3100003L05 gene [Source:MGI Symbol;Acc:MGI:1920326]	lincRNA
2005-03-01	0.645897	0.37996	0.265937	6.78096e-05	0.107475	0.99995	2005-03-01	membrane-associated ring finger (C3HC4) 5 [Source:MGI Symbol;Acc:MGI:1915207]	protein_coding
Tchp	0.807457	0.767115	0.0403419	6.84859e-05	0.00406585	0.99995	Tchp	trichoplein, keratin filament binding [Source:MGI Symbol;Acc:MGI:1925082]	protein_coding
Myo5b	-0.881251	-0.622495	-0.258756	6.89985e-05	0.044225	0.99995	Myo5b	myosin VB [Source:MGI Symbol;Acc:MGI:106598]	protein_coding
Shmt1	-0.530952	-0.528238	-0.0027138	6.91068e-05	0.00220477	0.99995	Shmt1	serine hydroxymethyltransferase 1 (soluble) [Source:MGI Symbol;Acc:MGI:98299]	protein_coding
Stk24	0.447906	0.381969	0.0659367	7.00104e-05	0.011322	0.99995	Stk24	serine/threonine kinase 24 [Source:MGI Symbol;Acc:MGI:2385007]	protein_coding
1700113A16Rik	-0.913942	-0.836481	-0.0774617	7.13818e-05	0.00556924	0.99995	1700113A16Rik	RIKEN cDNA 1700113A16 gene [Source:MGI Symbol;Acc:MGI:1923892]	antisense_RNA
Gatad1	-0.685539	-0.46091	-0.224629	7.17908e-05	0.0589171	0.99995	Gatad1	GATA zinc finger domain containing 1 [Source:MGI Symbol;Acc:MGI:1914460]	protein_coding
Mapkapk5	-0.618709	-0.603502	-0.0152071	7.19256e-05	0.00290471	0.99995	Mapkapk5	MAP kinase-activated protein kinase 5 [Source:MGI Symbol;Acc:MGI:1333110]	protein_coding
Ank	-0.86816	-0.663142	-0.205018	7.19415e-05	0.0270962	0.99995	Ank	progressive ankylosis [Source:MGI Symbol;Acc:MGI:3045421]	protein_coding
Tnk2	-1.05624	-0.845877	-0.210364	7.22834e-05	0.019014	0.99995	Tnk2	tyrosine kinase, non-receptor, 2 [Source:MGI Symbol;Acc:MGI:1858308]	protein_coding
Snhg3	0.703299	0.734457	-0.0311574	7.26396e-05	0.00121069	0.99995	Snhg3	small nucleolar RNA host gene 3 [Source:MGI Symbol;Acc:MGI:2684817]	processed_transcript
Drosha	-0.621317	-0.355793	-0.265525	7.29392e-05	0.121404	0.99995	Drosha	drosha, ribonuclease type III [Source:MGI Symbol;Acc:MGI:1261425]	protein_coding
Prmt3	-0.460118	-0.320451	-0.139667	7.39303e-05	0.0488652	0.99995	Prmt3	protein arginine N-methyltransferase 3 [Source:MGI Symbol;Acc:MGI:1919224]	protein_coding
Tmsb4x	-2.43097	-1.86956	-0.561414	7.43288e-05	0.0261432	0.99995	Tmsb4x	thymosin, beta 4, X chromosome [Source:MGI Symbol;Acc:MGI:99510]	protein_coding
Nars2	-0.753403	-0.783633	0.0302293	7.49179e-05	0.00124462	0.99995	Nars2	asparaginyl-tRNA synthetase 2 (mitochondrial)(putative) [Source:MGI Symbol;Acc:MGI:2142075]	protein_coding
Acbd7	-3.86881	-3.22088	-0.647928	7.51976e-05	0.0100115	0.99995	Acbd7	acyl-Coenzyme A binding domain containing 7 [Source:MGI Symbol;Acc:MGI:1925495]	protein_coding
Cdc5l	0.478092	0.416815	0.0612769	7.60201e-05	0.00970623	0.99995	Cdc5l	cell division cycle 5-like (S. pombe) [Source:MGI Symbol;Acc:MGI:1918952]	protein_coding
Epp13	-2.83821	-2.37337	-0.464833	7.63454e-05	0.0121615	0.99995	Epp13	epididymal protein 13 [Source:MGI Symbol;Acc:MGI:3643580]	protein_coding
Kdm8	-0.992493	-0.690202	-0.302291	7.63454e-05	0.0496816	0.99995	Kdm8	lysine (K)-specific demethylase 8 [Source:MGI Symbol;Acc:MGI:1924285]	protein_coding
Nr2c2ap	0.560279	0.420191	0.140088	7.73641e-05	0.0315702	0.99995	Nr2c2ap	nuclear receptor 2C2-associated protein [Source:MGI Symbol;Acc:MGI:1922942]	protein_coding
Hnrnph3	-0.725626	-0.834072	0.108447	7.76059e-05	0.000291763	0.99995	Hnrnph3	heterogeneous nuclear ribonucleoprotein H3 [Source:MGI Symbol;Acc:MGI:1926462]	protein_coding
Fxyd4	-1.30428	-1.06867	-0.235613	7.80458e-05	0.016435	0.99995	Fxyd4	FXYD domain-containing ion transport regulator 4 [Source:MGI Symbol;Acc:MGI:1889005]	protein_coding
Slc9a3r1	-0.88858	-0.583762	-0.304818	7.80458e-05	0.0680117	0.99995	Slc9a3r1	solute carrier family 9 (sodium/hydrogen exchanger), member 3 regulator 1 [Source:MGI Symbol;Acc:MGI:1349482]	protein_coding
Tpm1	-0.597997	-0.592314	-0.00568222	7.80458e-05	0.00253974	0.99995	Tpm1	tropomyosin 1, alpha [Source:MGI Symbol;Acc:MGI:98809]	protein_coding
Wnt6	-1.5355	-0.333858	-1.20164	7.80458e-05	0.647784	0.545197	Wnt6	wingless-type MMTV integration site family, member 6 [Source:MGI Symbol;Acc:MGI:98960]	protein_coding
Bbip1	-0.420454	-0.446566	0.0261119	7.80771e-05	0.0010095	0.99995	Bbip1	BBSome interacting protein 1 [Source:MGI Symbol;Acc:MGI:1913610]	protein_coding
Uhrf1bp1l	-0.533456	-0.369351	-0.164104	7.84636e-05	0.0512974	0.99995	Uhrf1bp1l	UHRF1 (ICBP90) binding protein 1-like [Source:MGI Symbol;Acc:MGI:2442888]	protein_coding
Clk3	-0.537185	-0.513943	-0.0232421	7.91272e-05	0.00393283	0.99995	Clk3	CDC-like kinase 3 [Source:MGI Symbol;Acc:MGI:1098670]	protein_coding
Irx2	-2.11839	-1.63889	-0.4795	7.97615e-05	0.0248309	0.99995	Irx2	Iroquois related homeobox 2 (Drosophila) [Source:MGI Symbol;Acc:MGI:1197526]	protein_coding
Stxbp2	-0.497007	-0.309018	-0.187989	7.97983e-05	0.0894844	0.99995	Stxbp2	syntaxin binding protein 2 [Source:MGI Symbol;Acc:MGI:107370]	protein_coding
Lin7c	0.478278	0.381587	0.0966918	8.0144e-05	0.0204115	0.99995	Lin7c	lin-7 homolog C (C. elegans) [Source:MGI Symbol;Acc:MGI:1330839]	protein_coding
Fbxo9	-0.640516	-0.488263	-0.152254	8.02559e-05	0.0286857	0.99995	Fbxo9	f-box protein 9 [Source:MGI Symbol;Acc:MGI:1918788]	protein_coding
Leng1	0.861216	0.604787	0.256429	8.08493e-05	0.0483776	0.99995	Leng1	leukocyte receptor cluster (LRC) member 1 [Source:MGI Symbol;Acc:MGI:1917007]	protein_coding
Atp2a3	-1.76133	-1.42901	-0.332326	8.13778e-05	0.0174182	0.99995	Atp2a3	ATPase, Ca++ transporting, ubiquitous [Source:MGI Symbol;Acc:MGI:1194503]	protein_coding
Ddx55	0.613456	0.568146	0.0453102	8.13778e-05	0.00561133	0.99995	Ddx55	DEAD (Asp-Glu-Ala-Asp) box polypeptide 55 [Source:MGI Symbol;Acc:MGI:1915098]	protein_coding
Tmem11	0.333862	0.364022	-0.0301595	8.17151e-05	0.000745814	0.99995	Tmem11	transmembrane protein 11 [Source:MGI Symbol;Acc:MGI:2144726]	protein_coding
Chd1l	-0.82576	-0.590599	-0.235161	8.17482e-05	0.0429915	0.99995	Chd1l	chromodomain helicase DNA binding protein 1-like [Source:MGI Symbol;Acc:MGI:1915308]	protein_coding
Zfp239	1.03291	0.57735	0.455563	8.39932e-05	0.136203	0.99995	Zfp239	zinc finger protein 239 [Source:MGI Symbol;Acc:MGI:1306812]	protein_coding
1700001L19Rik	-1.30057	-0.640963	-0.659605	8.41329e-05	0.203171	0.970481	1700001L19Rik	RIKEN cDNA 1700001L19 gene [Source:MGI Symbol;Acc:MGI:1916565]	protein_coding
Appbp2os	-1.67646	-1.45668	-0.219782	8.41329e-05	0.00975396	0.99995	Appbp2os	amyloid beta precursor protein (cytoplasmic tail) binding protein 2, opposite strand [Source:MGI Symbol;Acc:MGI:3603817]	antisense_RNA
Cdk16	-0.546909	-0.476992	-0.0699172	8.41541e-05	0.0101522	0.99995	Cdk16	cyclin-dependent kinase 16 [Source:MGI Symbol;Acc:MGI:97516]	protein_coding
Rarg	1.22245	1.14911	0.0733395	8.4916e-05	0.00521154	0.99995	Rarg	retinoic acid receptor, gamma [Source:MGI Symbol;Acc:MGI:97858]	protein_coding
Renbp	-0.859105	-1.09449	0.235385	8.4916e-05	5.11363e-05	0.99995	Renbp	renin binding protein [Source:MGI Symbol;Acc:MGI:105940]	protein_coding
Ptov1	-0.731476	-0.477676	-0.253801	8.49544e-05	0.0720984	0.99995	Ptov1	prostate tumor over expressed gene 1 [Source:MGI Symbol;Acc:MGI:1933946]	protein_coding
Micu1	0.546086	0.442981	0.103105	8.50388e-05	0.0186263	0.99995	Micu1	mitochondrial calcium uptake 1 [Source:MGI Symbol;Acc:MGI:2384909]	protein_coding
Cby1	0.658258	0.767499	-0.109241	8.54842e-05	0.000284126	0.99995	Cby1	chibby family member 1, beta catenin antagonist [Source:MGI Symbol;Acc:MGI:1920989]	protein_coding
Rtca	-0.503284	-0.676437	0.173153	8.66394e-05	1.6012e-05	0.99995	Rtca	RNA 3'-terminal phosphate cyclase [Source:MGI Symbol;Acc:MGI:1913618]	protein_coding
Hinfp	0.712559	0.632735	0.0798236	8.69335e-05	0.00893712	0.99995	Hinfp	histone H4 transcription factor [Source:MGI Symbol;Acc:MGI:2429620]	protein_coding
Ptpn1	0.570739	0.301224	0.269516	8.7426e-05	0.167118	0.997641	Ptpn1	protein tyrosine phosphatase, non-receptor type 1 [Source:MGI Symbol;Acc:MGI:97805]	protein_coding
Arfgap2	-0.469241	-0.539624	0.0703835	8.77056e-05	0.000337482	0.99995	Arfgap2	ADP-ribosylation factor GTPase activating protein 2 [Source:MGI Symbol;Acc:MGI:1924288]	protein_coding
Ing4	0.496855	0.366771	0.130084	8.80386e-05	0.0367313	0.99995	Ing4	inhibitor of growth family, member 4 [Source:MGI Symbol;Acc:MGI:107307]	protein_coding
1600002K03Rik	0.746431	0.617463	0.128968	8.88831e-05	0.0163702	0.99995	1600002K03Rik	RIKEN cDNA 1600002K03 gene [Source:MGI Symbol;Acc:MGI:1917020]	protein_coding
Pmm2	-0.584524	-0.612115	0.0275912	8.96341e-05	0.0013571	0.99995	Pmm2	phosphomannomutase 2 [Source:MGI Symbol;Acc:MGI:1859214]	protein_coding
Rhot2	-0.54764	-0.593182	0.0455418	8.98607e-05	0.000868032	0.99995	Rhot2	ras homolog family member T2 [Source:MGI Symbol;Acc:MGI:2384892]	protein_coding
Syt9	-1.99104	-1.72577	-0.265276	9.03187e-05	0.0109701	0.99995	Syt9	synaptotagmin IX [Source:MGI Symbol;Acc:MGI:1926373]	protein_coding
Alkbh2	0.531016	0.482143	0.0488725	9.08749e-05	0.007406	0.99995	Alkbh2	alkB homolog 2, alpha-ketoglutarate-dependent dioxygenase [Source:MGI Symbol;Acc:MGI:2141032]	protein_coding
Snapc3	0.665685	0.284069	0.381616	9.20801e-05	0.28835	0.943759	Snapc3	small nuclear RNA activating complex, polypeptide 3 [Source:MGI Symbol;Acc:MGI:1916338]	protein_coding
Chchd5	0.597906	0.644616	-0.0467101	9.2203e-05	0.000967915	0.99995	Chchd5	coiled-coil-helix-coiled-coil-helix domain containing 5 [Source:MGI Symbol;Acc:MGI:1913420]	protein_coding
Polk	1.11932	1.16156	-0.0422385	9.23043e-05	0.00159502	0.99995	Polk	polymerase (DNA directed), kappa [Source:MGI Symbol;Acc:MGI:1349767]	protein_coding
R3hcc1	0.981575	0.563399	0.418176	9.23043e-05	0.126345	0.99995	R3hcc1	R3H domain and coiled-coil containing 1 [Source:MGI Symbol;Acc:MGI:1919093]	protein_coding
Zfp414	-0.961065	-0.89908	-0.0619844	9.23043e-05	0.00529867	0.99995	Zfp414	zinc finger protein 414 [Source:MGI Symbol;Acc:MGI:1915641]	protein_coding
Rhou	-1.15901	-0.708585	-0.450428	9.23755e-05	0.0991908	0.99995	Rhou	ras homolog family member U [Source:MGI Symbol;Acc:MGI:1916831]	protein_coding
Atg7	0.63495	0.305063	0.329887	9.31429e-05	0.219712	0.970481	Atg7	autophagy related 7 [Source:MGI Symbol;Acc:MGI:1921494]	protein_coding
Cldn3	-2.06612	-1.10568	-0.960438	9.36938e-05	0.162218	0.998716	Cldn3	claudin 3 [Source:MGI Symbol;Acc:MGI:1329044]	protein_coding
Ppcdc	-0.562889	-0.382418	-0.180472	9.4018e-05	0.0605394	0.99995	Ppcdc	phosphopantothenoylcysteine decarboxylase [Source:MGI Symbol;Acc:MGI:1914062]	protein_coding
Zbtb48	0.710907	0.881739	-0.170833	9.44453e-05	0.000111114	0.99995	Zbtb48	zinc finger and BTB domain containing 48 [Source:MGI Symbol;Acc:MGI:2140248]	protein_coding
Adgrl1	-0.96192	-0.569896	-0.392024	9.44836e-05	0.113934	0.99995	Adgrl1	adhesion G protein-coupled receptor L1 [Source:MGI Symbol;Acc:MGI:1929461]	protein_coding
Taf1a	0.603457	0.456384	0.147073	9.50775e-05	0.0321951	0.99995	Taf1a	TATA-box binding protein associated factor, RNA polymerase I, A [Source:MGI Symbol;Acc:MGI:109578]	protein_coding
Arl5b	0.739261	0.67919	0.0600708	9.52064e-05	0.00660475	0.99995	Arl5b	ADP-ribosylation factor-like 5B [Source:MGI Symbol;Acc:MGI:1923119]	protein_coding
Sat1	0.778833	0.299035	0.479798	9.65691e-05	0.358194	0.908812	Sat1	spermidine/spermine N1-acetyl transferase 1 [Source:MGI Symbol;Acc:MGI:98233]	protein_coding
Gpr20	-2.18317	-1.89654	-0.286633	9.78454e-05	0.0111765	0.99995	Gpr20	G protein-coupled receptor 20 [Source:MGI Symbol;Acc:MGI:2441803]	protein_coding
Mbip	-0.687354	-0.746689	0.0593351	0.000101589	0.000889895	0.99995	Mbip	MAP3K12 binding inhibitory protein 1 [Source:MGI Symbol;Acc:MGI:1918320]	protein_coding
Midn	1.40142	1.2625	0.138925	0.000101589	0.00898853	0.99995	Midn	midnolin [Source:MGI Symbol;Acc:MGI:1890222]	protein_coding
Aprt	0.474407	0.374131	0.100276	0.000102283	0.0248269	0.99995	Aprt	adenine phosphoribosyl transferase [Source:MGI Symbol;Acc:MGI:88061]	protein_coding
Zfp280c	-1.10782	-0.717509	-0.390316	0.000103035	0.078239	0.99995	Zfp280c	zinc finger protein 280C [Source:MGI Symbol;Acc:MGI:2387585]	protein_coding
Pmm1	0.971099	0.668549	0.30255	0.000107764	0.0587583	0.99995	Pmm1	phosphomannomutase 1 [Source:MGI Symbol;Acc:MGI:1353418]	protein_coding
Pomc	1.1127	1.07175	0.0409498	0.000107939	0.00476191	0.99995	Pomc	pro-opiomelanocortin-alpha [Source:MGI Symbol;Acc:MGI:97742]	protein_coding
Arf2	0.761609	0.422308	0.339302	0.000108446	0.147535	0.99995	Arf2	ADP-ribosylation factor 2 [Source:MGI Symbol;Acc:MGI:99595]	protein_coding
Fastkd5	-0.786081	-0.898542	0.11246	0.000109717	0.000442858	0.99995	Fastkd5	FAST kinase domains 5 [Source:MGI Symbol;Acc:MGI:2139469]	protein_coding
Htra1	-1.75244	-0.825102	-0.927336	0.000110408	0.235792	0.970481	Htra1	HtrA serine peptidase 1 [Source:MGI Symbol;Acc:MGI:1929076]	protein_coding
Ddx59	-0.778703	-0.596932	-0.181771	0.000112089	0.0310792	0.99995	Ddx59	DEAD (Asp-Glu-Ala-Asp) box polypeptide 59 [Source:MGI Symbol;Acc:MGI:1915247]	protein_coding
Grb2	0.442073	0.477486	-0.0354128	0.00011221	0.00107887	0.99995	Grb2	growth factor receptor bound protein 2 [Source:MGI Symbol;Acc:MGI:95805]	protein_coding
Nexn	1.28203	0.533774	0.748253	0.00011221	0.305496	0.943759	Nexn	nexilin [Source:MGI Symbol;Acc:MGI:1916060]	protein_coding
Pygb	-0.864222	-0.626997	-0.237225	0.000115177	0.0446347	0.99995	Pygb	brain glycogen phosphorylase [Source:MGI Symbol;Acc:MGI:97828]	protein_coding
Car14	-4.40833	-4.21811	-0.190229	0.000116438	0.00344619	0.99995	Car14	carbonic anhydrase 14 [Source:MGI Symbol;Acc:MGI:1344341]	protein_coding
Gpr161	0.862203	0.529037	0.333166	0.000116438	0.102327	0.99995	Gpr161	G protein-coupled receptor 161 [Source:MGI Symbol;Acc:MGI:2685054]	protein_coding
Dynlt1f	-0.577916	-0.553845	-0.0240711	0.000117759	0.00481473	0.99995	Dynlt1f	dynein light chain Tctex-type 1F [Source:MGI Symbol;Acc:MGI:3780996]	protein_coding
Mtor	-0.39693	-0.327088	-0.0698424	0.000117759	0.0187198	0.99995	Mtor	mechanistic target of rapamycin (serine/threonine kinase) [Source:MGI Symbol;Acc:MGI:1928394]	protein_coding
Gm21708	5.8093	5.54416	0.265143	0.000118676		0.99995	Gm21708	predicted gene, 21708 [Source:MGI Symbol;Acc:MGI:5435063]	protein_coding
Pdxk	1.14684	0.749598	0.397239	0.00011891	0.0784603	0.99995	Pdxk	pyridoxal (pyridoxine, vitamin B6) kinase [Source:MGI Symbol;Acc:MGI:1351869]	protein_coding
Marveld3	-1.5398	-0.98491	-0.554894	0.00011995	0.0868674	0.99995	Marveld3	MARVEL (membrane-associating) domain containing 3 [Source:MGI Symbol;Acc:MGI:1920858]	protein_coding
Akr1cl	-4.48254	-5.11774	0.6352	0.000125466	0.00021657	0.99995	Akr1cl	aldo-keto reductase family 1, member C-like [Source:MGI Symbol;Acc:MGI:1918111]	protein_coding
Slc27a4	-0.778431	-0.286068	-0.492364	0.000126264	0.391673	0.894932	Slc27a4	solute carrier family 27 (fatty acid transporter), member 4 [Source:MGI Symbol;Acc:MGI:1347347]	protein_coding
Nsd2	-1.24282	-0.928944	-0.313876	0.000126692	0.0381429	0.99995	Nsd2	nuclear receptor binding SET domain protein 2 [Source:MGI Symbol;Acc:MGI:1276574]	protein_coding
Vps9d1	-0.965583	-0.785996	-0.179588	0.00012778	0.0211125	0.99995	Vps9d1	VPS9 domain containing 1 [Source:MGI Symbol;Acc:MGI:1914143]	protein_coding
Vstm5	-1.16713	-1.00411	-0.16302	0.00012778	0.01358	0.99995	Vstm5	V-set and transmembrane domain containing 5 [Source:MGI Symbol;Acc:MGI:1916387]	protein_coding
Eif4a2	0.711482	0.46823	0.243252	0.000127844	0.0774744	0.99995	Eif4a2	eukaryotic translation initiation factor 4A2 [Source:MGI Symbol;Acc:MGI:106906]	protein_coding
Zcchc10	0.575701	0.27257	0.303131	0.000129939	0.237148	0.970481	Zcchc10	zinc finger, CCHC domain containing 10 [Source:MGI Symbol;Acc:MGI:1196228]	protein_coding
Pkd1l2	-1.00676	-0.988599	-0.0181626	0.000130154	0.00386022	0.99995	Pkd1l2	polycystic kidney disease 1 like 2 [Source:MGI Symbol;Acc:MGI:2664668]	protein_coding
Rxra	0.591909	0.589433	0.00247656	0.000130592	0.00346839	0.99995	Rxra	retinoid X receptor alpha [Source:MGI Symbol;Acc:MGI:98214]	protein_coding
Vars	-0.562294	-0.418038	-0.144256	0.000131076	0.0401483	0.99995	Vars	valyl-tRNA synthetase [Source:MGI Symbol;Acc:MGI:90675]	protein_coding
Nod1	-2.52664	-1.57478	-0.951866	0.000131118	0.0983565	0.99995	Nod1	nucleotide-binding oligomerization domain containing 1 [Source:MGI Symbol;Acc:MGI:1341839]	protein_coding
Rn45s	1.10677	0.891306	0.215464	0.000131664	0.0234663	0.99995
Tmem5	-0.698495	-0.672332	-0.0261632	0.000140622	0.00502965	0.99995	Tmem5	transmembrane protein 5 [Source:MGI Symbol;Acc:MGI:2384919]	protein_coding
Ddx46	0.49072	0.508979	-0.0182586	0.00014292	0.00215791	0.99995	Ddx46	DEAD (Asp-Glu-Ala-Asp) box polypeptide 46 [Source:MGI Symbol;Acc:MGI:1920895]	protein_coding
Slc25a21	1.24402	0.751759	0.492257	0.000143445	0.113222	0.99995	Slc25a21	solute carrier family 25 (mitochondrial oxodicarboxylate carrier), member 21 [Source:MGI Symbol;Acc:MGI:2445059]	protein_coding
Ccdc73	-0.735497	-0.375727	-0.359771	0.000143461	0.19708	0.9897	Ccdc73	coiled-coil domain containing 73 [Source:MGI Symbol;Acc:MGI:3606488]	protein_coding
Cox10	0.419584	0.461386	-0.0418026	0.000146657	0.00103126	0.99995	Cox10	cytochrome c oxidase assembly protein 10 [Source:MGI Symbol;Acc:MGI:1917633]	protein_coding
AW146154	-0.919147	-0.673053	-0.246095	0.000147757	0.0446252	0.99995	AW146154	expressed sequence AW146154 [Source:MGI Symbol;Acc:MGI:2142212]	protein_coding
Pdzk1	-0.970546	-0.779999	-0.190547	0.000147856	0.0248269	0.99995	Pdzk1	PDZ domain containing 1 [Source:MGI Symbol;Acc:MGI:1928901]	protein_coding
Ptgis	0.854874	0.508137	0.346737	0.000148201	0.121806	0.99995	Ptgis	prostaglandin I2 (prostacyclin) synthase [Source:MGI Symbol;Acc:MGI:1097156]	protein_coding
Chdh	-0.962447	-0.545856	-0.416591	0.000148963	0.144841	0.99995	Chdh	choline dehydrogenase [Source:MGI Symbol;Acc:MGI:1860776]	protein_coding
Cd99l2	-0.616657	-0.486904	-0.129753	0.000152744	0.0284693	0.99995	Cd99l2	CD99 antigen-like 2 [Source:MGI Symbol;Acc:MGI:2177151]	protein_coding
2700062C07Rik	0.572152	0.326175	0.245978	0.000153987	0.1427	0.99995	2700062C07Rik	RIKEN cDNA 2700062C07 gene [Source:MGI Symbol;Acc:MGI:1915296]	protein_coding
1700061G19Rik	-0.992923	-0.548855	-0.444068	0.000154455	0.159079	0.99995	1700061G19Rik	RIKEN cDNA 1700061G19 gene [Source:MGI Symbol;Acc:MGI:1925875]	protein_coding
Cnnm3	-0.550676	-0.399483	-0.151192	0.000154455	0.0487663	0.99995	Cnnm3	cyclin M3 [Source:MGI Symbol;Acc:MGI:2151055]	protein_coding
Haus8	-0.581247	-0.571991	-0.00925609	0.000154455	0.00423329	0.99995	Haus8	4HAUS augmin-like complex, subunit 8 [Source:MGI Symbol;Acc:MGI:1923728]	protein_coding
B3gnt5	-1.37942	-0.799425	-0.579992	0.000155074	0.134895	0.99995	B3gnt5	UDP-GlcNAc:betaGal beta-1,3-N-acetylglucosaminyltransferase 5 [Source:MGI Symbol;Acc:MGI:2137302]	protein_coding
Suox	0.838733	0.526449	0.312283	0.000157518	0.09996	0.99995	Suox	sulfite oxidase [Source:MGI Symbol;Acc:MGI:2446117]	protein_coding
Frmd4b	0.91581	0.571595	0.344215	0.000158023	0.102071	0.99995	Frmd4b	FERM domain containing 4B [Source:MGI Symbol;Acc:MGI:2141794]	protein_coding
Homer2	-0.846059	-0.413914	-0.432145	0.000159201	0.225621	0.970481	Homer2	homer scaffolding protein 2 [Source:MGI Symbol;Acc:MGI:1347354]	protein_coding
Tut1	0.527048	0.276086	0.250961	0.000159201	0.187855	0.998716	Tut1	terminal uridylyl transferase 1, U6 snRNA-specific [Source:MGI Symbol;Acc:MGI:1917294]	protein_coding
Arntl2	-1.21217	-0.520222	-0.69195	0.000161228	0.305615	0.943759	Arntl2	aryl hydrocarbon receptor nuclear translocator-like 2 [Source:MGI Symbol;Acc:MGI:2684845]	protein_coding
Hyal1	1.35424	1.50575	-0.151514	0.000163344	0.00101166	0.99995	Hyal1	hyaluronoglucosaminidase 1 [Source:MGI Symbol;Acc:MGI:96298]	protein_coding
Chfr	-0.473194	-0.531347	0.0581533	0.000165484	0.000817888	0.99995	Chfr	checkpoint with forkhead and ring finger domains [Source:MGI Symbol;Acc:MGI:2444898]	protein_coding
Acrbp	-1.43171	-1.05521	-0.376492	0.000166174	0.0455059	0.99995	Acrbp	proacrosin binding protein [Source:MGI Symbol;Acc:MGI:1859515]	protein_coding
Fam3a	-0.780183	-0.693857	-0.0863267	0.000170126	0.0118306	0.99995	Fam3a	family with sequence similarity 3, member A [Source:MGI Symbol;Acc:MGI:1913544]	protein_coding
Hhex	1.05294	0.816189	0.236753	0.000173525	0.0338763	0.99995	Hhex	hematopoietically expressed homeobox [Source:MGI Symbol;Acc:MGI:96086]	protein_coding
Polr3g	0.53111	0.257496	0.273614	0.00017418	0.232806	0.970481	Polr3g	polymerase (RNA) III (DNA directed) polypeptide G [Source:MGI Symbol;Acc:MGI:1914736]	protein_coding
Cstf1	0.444312	0.316153	0.128159	0.000174499	0.0565048	0.99995	Cstf1	cleavage stimulation factor, 3' pre-RNA, subunit 1 [Source:MGI Symbol;Acc:MGI:1914587]	protein_coding
Ly6g6e	-1.13741	-0.55369	-0.583724	0.000174518	0.231133	0.970481	Ly6g6e	lymphocyte antigen 6 complex, locus G6E [Source:MGI Symbol;Acc:MGI:1917524]	protein_coding
Sass6	0.4855	0.343551	0.141949	0.000174518	0.0579314	0.99995	Sass6	SAS-6 centriolar assembly protein [Source:MGI Symbol;Acc:MGI:1920026]	protein_coding
Rbck1	-0.795878	-0.410792	-0.385087	0.000175975	0.200015	0.997641	Rbck1	RanBP-type and C3HC4-type zinc finger containing 1 [Source:MGI Symbol;Acc:MGI:1344372]	protein_coding
Tmem125	-0.839876	-0.778972	-0.0609039	0.00017702	0.0083865	0.99995	Tmem125	transmembrane protein 125 [Source:MGI Symbol;Acc:MGI:1923409]	protein_coding
Ptpmt1	-0.469786	-0.472971	0.00318522	0.000177046	0.00356873	0.99995	Ptpmt1	protein tyrosine phosphatase, mitochondrial 1 [Source:MGI Symbol;Acc:MGI:1913711]	processed_transcript
Dnajc15	0.549594	0.297551	0.252043	0.000177406	0.173973	0.99995	Dnajc15	DnaJ heat shock protein family (Hsp40) member C15 [Source:MGI Symbol;Acc:MGI:1913398]	protein_coding
Rlf	0.589021	0.532542	0.0564788	0.000180035	0.0106447	0.99995	Rlf	rearranged L-myc fusion sequence [Source:MGI Symbol;Acc:MGI:1924705]	protein_coding
Med9	0.50691	0.41378	0.0931296	0.000181284	0.0242508	0.99995	Med9	mediator complex subunit 9 [Source:MGI Symbol;Acc:MGI:2183151]	protein_coding
E330023G01Rik	1.22346	1.62236	-0.398908	0.00018288	6.0478e-05	0.99995	E330023G01Rik	RIKEN cDNA E330023G01 gene [Source:MGI Symbol;Acc:MGI:5439421]	lincRNA
Snhg4	0.956621	1.13377	-0.177153	0.00018288	0.000415085	0.99995	Snhg4	small nucleolar RNA host gene 4 [Source:MGI Symbol;Acc:MGI:4937091]	processed_transcript
Zc3hav1	0.615105	0.67213	-0.0570246	0.000183363	0.00129961	0.99995	Zc3hav1	zinc finger CCCH type, antiviral 1 [Source:MGI Symbol;Acc:MGI:1926031]	protein_coding
Orc4	0.644366	0.206351	0.438015	0.000184646	0.483321	0.822348	Orc4	origin recognition complex, subunit 4 [Source:MGI Symbol;Acc:MGI:1347043]	protein_coding
Abcf3	-0.406565	-0.438627	0.0320615	0.00018477	0.00154407	0.99995	Abcf3	ATP-binding cassette, sub-family F (GCN20), member 3 [Source:MGI Symbol;Acc:MGI:1351656]	protein_coding
Atat1	-0.993226	-0.5029	-0.490326	0.000185189	0.213417	0.992125	Atat1	alpha tubulin acetyltransferase 1 [Source:MGI Symbol;Acc:MGI:1913869]	protein_coding
Stam	0.502222	0.463365	0.0388569	0.000185189	0.00903866	0.99995	Stam	signal transducing adaptor molecule (SH3 domain and ITAM motif) 1 [Source:MGI Symbol;Acc:MGI:1329014]	protein_coding
Ces2g	2.099	2.22292	-0.123922	0.000187018	0.00294827	0.99995	Ces2g	carboxylesterase 2G [Source:MGI Symbol;Acc:MGI:1919611]	protein_coding
Nup85	-0.488916	-0.436894	-0.0520225	0.000187392	0.012049	0.99995	Nup85	nucleoporin 85 [Source:MGI Symbol;Acc:MGI:3046173]	protein_coding
Lgals3	-1.06045	-0.837755	-0.222693	0.00018785	0.0309185	0.99995	Lgals3	lectin, galactose binding, soluble 3 [Source:MGI Symbol;Acc:MGI:96778]	protein_coding
Smarcb1	-0.501538	-0.334643	-0.166896	0.00018861	0.0803034	0.99995	Smarcb1	SWI/SNF related, matrix associated, actin dependent regulator of chromatin, subfamily b, member 1 [Source:MGI Symbol;Acc:MGI:1328366]	protein_coding
Vegfa	-2.09254	-1.58796	-0.504586	0.000191188	0.0368929	0.99995	Vegfa	vascular endothelial growth factor A [Source:MGI Symbol;Acc:MGI:103178]	protein_coding
Rpap1	-0.785323	-0.578807	-0.206517	0.000192775	0.0481689	0.99995	Rpap1	RNA polymerase II associated protein 1 [Source:MGI Symbol;Acc:MGI:1916175]	protein_coding
Amdhd2	-0.961922	-0.975287	0.0133644	0.000193425	0.00350853	0.99995	Amdhd2	amidohydrolase domain containing 2 [Source:MGI Symbol;Acc:MGI:2443978]	protein_coding
Cep95	-0.76977	-0.329869	-0.439901	0.000193425	0.312979	0.943759	Cep95	centrosomal protein 95 [Source:MGI Symbol;Acc:MGI:2443502]	protein_coding
Sfswap	0.595383	0.771306	-0.175922	0.00019358	9.28212e-05	0.99995	Sfswap	splicing factor, suppressor of white-apricot homolog (Drosophila) [Source:MGI Symbol;Acc:MGI:101760]	protein_coding
Eea1	-0.494716	-0.551153	0.0564365	0.000195897	0.00103152	0.99995	Eea1	early endosome antigen 1 [Source:MGI Symbol;Acc:MGI:2442192]	protein_coding
Klhl15	-0.951314	-1.30928	0.357966	0.000196543	2.58833e-05	0.99995	Klhl15	kelch-like 15 [Source:MGI Symbol;Acc:MGI:1923400]	protein_coding
Pih1d1	-0.513375	-0.346899	-0.166476	0.000196763	0.0768862	0.99995	Pih1d1	PIH1 domain containing 1 [Source:MGI Symbol;Acc:MGI:1916095]	protein_coding
Cyp4f16	-1.49731	-1.1029	-0.394402	0.00019727	0.0478909	0.99995	Cyp4f16	cytochrome P450, family 4, subfamily f, polypeptide 16 [Source:MGI Symbol;Acc:MGI:1917351]	protein_coding
Ifnar1	0.43475	0.431016	0.00373451	0.000197943	0.00460678	0.99995	Ifnar1	interferon (alpha and beta) receptor 1 [Source:MGI Symbol;Acc:MGI:107658]	protein_coding
Wdr25	-0.996739	-0.276098	-0.720641	0.000197943	0.565475	0.750698	Wdr25	WD repeat domain 25 [Source:MGI Symbol;Acc:MGI:3045255]	protein_coding
Schip1	-1.4448	-1.34327	-0.101536	0.000198036	0.00847832	0.99995	Schip1	schwannomin interacting protein 1 [Source:MGI Symbol;Acc:MGI:1353557]	protein_coding
Eya3	0.355177	0.395371	-0.0401932	0.000198926	0.00110226	0.99995	Eya3	EYA transcriptional coactivator and phosphatase 3 [Source:MGI Symbol;Acc:MGI:109339]	protein_coding
Cep290	-0.565848	-0.538149	-0.0276995	0.00019928	0.00687525	0.99995	Cep290	centrosomal protein 290 [Source:MGI Symbol;Acc:MGI:2384917]	protein_coding
Ndufa13	-0.541781	-0.330207	-0.211574	0.00019928	0.118707	0.99995	Ndufa13	NADH dehydrogenase (ubiquinone) 1 alpha subcomplex, 13 [Source:MGI Symbol;Acc:MGI:1914434]	protein_coding
Rps6kb1	-0.425946	-0.520105	0.0941589	0.00019928	0.000254815	0.99995	Rps6kb1	ribosomal protein S6 kinase, polypeptide 1 [Source:MGI Symbol;Acc:MGI:1270849]	protein_coding
Rnase12	-3.92302	-3.51803	-0.404998	0.000199609	0.0111765	0.99995	Rnase12	ribonuclease, RNase A family, 12 (non-active) [Source:MGI Symbol;Acc:MGI:3528588]	protein_coding
Necap1	0.46811	0.355717	0.112393	0.000199644	0.0405127	0.99995	Necap1	NECAP endocytosis associated 1 [Source:MGI Symbol;Acc:MGI:1914852]	protein_coding
Ptpra	-0.41007	-0.20585	-0.204219	0.000203748	0.219558	0.997641	Ptpra	protein tyrosine phosphatase, receptor type, A [Source:MGI Symbol;Acc:MGI:97808]	protein_coding
Pemt	1.4251	0.603204	0.821897	0.000203896	0.323547	0.943759	Pemt	phosphatidylethanolamine N-methyltransferase [Source:MGI Symbol;Acc:MGI:104535]	protein_coding
Tubd1	-1.07144	-0.925626	-0.145818	0.000205682	0.0164191	0.99995	Tubd1	tubulin, delta 1 [Source:MGI Symbol;Acc:MGI:1891826]	protein_coding
Ywhab	0.212504	0.139262	0.0732414	0.000205912	0.0894844	0.99995	Ywhab	tyrosine 3-monooxygenase/tryptophan 5-monooxygenase activation protein, beta polypeptide [Source:MGI Symbol;Acc:MGI:1891917]	protein_coding
Polr2d	0.436905	0.446543	-0.00963858	0.00020656	0.00337893	0.99995	Polr2d	polymerase (RNA) II (DNA directed) polypeptide D [Source:MGI Symbol;Acc:MGI:1916491]	protein_coding
Trpc6	1.20106	1.52827	-0.32721	0.000207776	0.000138383	0.99995	Trpc6	transient receptor potential cation channel, subfamily C, member 6 [Source:MGI Symbol;Acc:MGI:109523]	protein_coding
Ckap4	-1.87948	-1.19545	-0.684021	0.000210327	0.101389	0.99995	Ckap4	cytoskeleton-associated protein 4 [Source:MGI Symbol;Acc:MGI:2444926]	protein_coding
N4bp2l2	0.409983	0.299917	0.110066	0.000212063	0.0513885	0.99995	N4bp2l2	NEDD4 binding protein 2-like 2 [Source:MGI Symbol;Acc:MGI:2687207]	protein_coding
Gnpnat1	0.915513	0.466666	0.448848	0.000213457	0.213332	0.998446	Gnpnat1	glucosamine-phosphate N-acetyltransferase 1 [Source:MGI Symbol;Acc:MGI:1858963]	protein_coding
Parp14	-1.79812	-1.38776	-0.410366	0.000213457	0.0373415	0.99995	Parp14	poly (ADP-ribose) polymerase family, member 14 [Source:MGI Symbol;Acc:MGI:1919489]	protein_coding
Lig1	-0.5013	-0.369864	-0.131435	0.000214398	0.0496655	0.99995	Lig1	ligase I, DNA, ATP-dependent [Source:MGI Symbol;Acc:MGI:101789]	protein_coding
Mcts2	0.650983	0.474753	0.176231	0.000214693	0.0526459	0.99995	Mcts2	malignant T cell amplified sequence 2 [Source:MGI Symbol;Acc:MGI:1913655]	protein_coding
Clp1	0.506583	0.25749	0.249094	0.000215286	0.214635	0.997641	Clp1	CLP1, cleavage and polyadenylation factor I subunit [Source:MGI Symbol;Acc:MGI:2138968]	protein_coding
Dhps	-0.506082	-0.405995	-0.100087	0.000215286	0.0296093	0.99995	Dhps	deoxyhypusine synthase [Source:MGI Symbol;Acc:MGI:2683592]	protein_coding
Mrps5	0.610164	0.61241	-0.00224689	0.000215286	0.00430044	0.99995	Mrps5	mitochondrial ribosomal protein S5 [Source:MGI Symbol;Acc:MGI:1924971]	protein_coding
Ptprz1	4.15257	4.73893	-0.586355	0.000218156	0.000721283	0.99995	Ptprz1	protein tyrosine phosphatase, receptor type Z, polypeptide 1 [Source:MGI Symbol;Acc:MGI:97816]	protein_coding
Gm12070	-0.848889	-0.655369	-0.19352	0.000220917	0.0379645	0.99995	Gm12070	predicted gene 12070 [Source:MGI Symbol;Acc:MGI:3650751]	processed_pseudogene
Nsrp1	0.426371	0.315623	0.110748	0.000221335	0.0491219	0.99995	Nsrp1	nuclear speckle regulatory protein 1 [Source:MGI Symbol;Acc:MGI:2144305]	protein_coding
Rgs19	-1.3997	-1.26041	-0.139289	0.000221335	0.0120218	0.99995	Rgs19	regulator of G-protein signaling 19 [Source:MGI Symbol;Acc:MGI:1915153]	protein_coding
Rpusd2	0.562025	0.532493	0.0295319	0.000222397	0.0079299	0.99995	Rpusd2	RNA pseudouridylate synthase domain containing 2 [Source:MGI Symbol;Acc:MGI:1918066]	protein_coding
Cep68	-0.970248	-0.815133	-0.155115	0.000223271	0.0210904	0.99995	Cep68	centrosomal protein 68 [Source:MGI Symbol;Acc:MGI:2667663]	protein_coding
Rilp	-1.47561	-0.84888	-0.626732	0.000225432	0.150067	0.99995	Rilp	Rab interacting lysosomal protein [Source:MGI Symbol;Acc:MGI:2144271]	protein_coding
Fitm2	0.748804	0.861541	-0.112737	0.000228674	0.000850702	0.99995	Fitm2	fat storage-inducing transmembrane protein 2 [Source:MGI Symbol;Acc:MGI:2444508]	protein_coding
2410018L13Rik	0.719066	0.765889	-0.0468231	0.000229508	0.00224086	0.99995	2410018L13Rik	RIKEN cDNA 2410018L13 gene [Source:MGI Symbol;Acc:MGI:1916982]	lincRNA
Ddx19a	0.652247	0.675181	-0.0229344	0.000232076	0.00325954	0.99995	Ddx19a	DEAD (Asp-Glu-Ala-Asp) box polypeptide 19a [Source:MGI Symbol;Acc:MGI:99526]	protein_coding
Washc2	-0.484427	-0.407812	-0.0766142	0.000232116	0.0214285	0.99995	Washc2	WASH complex subunit 2` [Source:MGI Symbol;Acc:MGI:106463]	protein_coding
Cdx1	-2.40487	-1.76168	-0.643185	0.000232529	0.052722	0.99995	Cdx1	caudal type homeobox 1 [Source:MGI Symbol;Acc:MGI:88360]	protein_coding
Vps39	-0.594909	-0.6805	0.0855914	0.000233615	0.000850411	0.99995	Vps39	VPS39 HOPS complex subunit [Source:MGI Symbol;Acc:MGI:2443189]	protein_coding
Clasp1	-0.479217	-0.477385	-0.00183145	0.000233942	0.00475094	0.99995	Clasp1	CLIP associating protein 1 [Source:MGI Symbol;Acc:MGI:1923957]	protein_coding
Cpne1	0.934452	0.757785	0.176667	0.00023457	0.0286771	0.99995	Cpne1	copine I [Source:MGI Symbol;Acc:MGI:2386621]	protein_coding
Nxf7	-2.59603	-2.36849	-0.227539	0.00023457	0.011328	0.99995	Nxf7	nuclear RNA export factor 7 [Source:MGI Symbol;Acc:MGI:2159343]	protein_coding
Spsb4	-0.784774	-0.608747	-0.176027	0.000234794	0.0380861	0.99995	Spsb4	splA/ryanodine receptor domain and SOCS box containing 4 [Source:MGI Symbol;Acc:MGI:2183445]	protein_coding
Fam110b	-1.235	-1.2383	0.00329872	0.000234835	0.00440321	0.99995	Fam110b	family with sequence similarity 110, member B [Source:MGI Symbol;Acc:MGI:1916593]	protein_coding
Znhit1	0.455744	0.431805	0.0239385	0.000234841	0.00824751	0.99995	Znhit1	zinc finger, HIT domain containing 1 [Source:MGI Symbol;Acc:MGI:1917353]	protein_coding
Manbal	0.696716	0.403573	0.293143	0.000235561	0.148136	0.99995	Manbal	mannosidase, beta A, lysosomal-like [Source:MGI Symbol;Acc:MGI:1916411]	protein_coding
Rhbdf2	1.46494	1.71596	-0.251019	0.000236592	0.000673787	0.99995	Rhbdf2	rhomboid 5 homolog 2 [Source:MGI Symbol;Acc:MGI:2442473]	protein_coding
Sox5	3.7452	4.81824	-1.07304	0.0002382	0.00062944	0.99995	Sox5	SRY (sex determining region Y)-box 5 [Source:MGI Symbol;Acc:MGI:98367]	protein_coding
Lin37	0.626721	0.430661	0.19606	0.000242303	0.0752886	0.99995	Lin37	lin-37 homolog (C. elegans) [Source:MGI Symbol;Acc:MGI:1922910]	protein_coding
Mettl16	-0.764288	-0.562568	-0.201721	0.000243872	0.0521554	0.99995	Mettl16	methyltransferase like 16 [Source:MGI Symbol;Acc:MGI:1914743]	protein_coding
Tead4	0.466526	0.33512	0.131407	0.000243916	0.060118	0.99995	Tead4	TEA domain family member 4 [Source:MGI Symbol;Acc:MGI:106907]	protein_coding
Dynll2	0.70863	0.661743	0.0468868	0.000246934	0.00961639	0.99995	Dynll2	dynein light chain LC8-type 2 [Source:MGI Symbol;Acc:MGI:1915347]	protein_coding
Tert	1.51335	1.7314	-0.218056	0.000247595	0.00103019	0.99995	Tert	telomerase reverse transcriptase [Source:MGI Symbol;Acc:MGI:1202709]	protein_coding
Zfp932	0.56869	0.387315	0.181375	0.000249573	0.0786881	0.99995	Zfp932	zinc finger protein 932 [Source:MGI Symbol;Acc:MGI:1916754]	protein_coding
Tdgf1	-1.02619	-0.986097	-0.0400944	0.000250411	0.00731628	0.99995	Tdgf1	teratocarcinoma-derived growth factor 1 [Source:MGI Symbol;Acc:MGI:98658]	protein_coding
Plut	-2.46112	-1.6934	-0.767715	0.000250561	0.0688125	0.99995	Plut	PDX1 associated lncRNA, upregulator of transcription [Source:MGI Symbol;Acc:MGI:1917397]	antisense_RNA
D330023K18Rik	1.01213	0.94179	0.0703371	0.000252636	0.0110536	0.99995	D330023K18Rik	RIKEN cDNA D330023K18 gene [Source:MGI Symbol;Acc:MGI:2445152]	processed_transcript
Alg9	-0.507913	-0.287689	-0.220224	0.000256244	0.162218	0.99995	Alg9	asparagine-linked glycosylation 9 (alpha 1,2 mannosyltransferase) [Source:MGI Symbol;Acc:MGI:1924753]	protein_coding
Hmgcs1	0.575319	0.341126	0.234192	0.000260479	0.13901	0.99995	Hmgcs1	3-hydroxy-3-methylglutaryl-Coenzyme A synthase 1 [Source:MGI Symbol;Acc:MGI:107592]	protein_coding
Pnn	0.561277	0.435433	0.125844	0.000264361	0.0398236	0.99995	Pnn	pinin [Source:MGI Symbol;Acc:MGI:1100514]	protein_coding
Oser1	0.533233	0.228314	0.304919	0.000266369	0.326391	0.960541	Oser1	oxidative stress responsive serine rich 1 [Source:MGI Symbol;Acc:MGI:1913930]	protein_coding
D17Ertd648e	1.03535	0.868046	0.167302	0.000267058	0.023625	0.99995
Zmat5	0.495488	0.478795	0.0166926	0.000267058	0.00725004	0.99995	Zmat5	zinc finger, matrin type 5 [Source:MGI Symbol;Acc:MGI:1914428]	protein_coding
Irgm2	3.7549	2.56285	1.19205	0.000267546	0.0798621	0.99995	Irgm2	immunity-related GTPase family M member 2 [Source:MGI Symbol;Acc:MGI:1926262]	protein_coding
Socs3	-1.86976	-0.532751	-1.33701	0.000269906	0.559417	0.814358	Socs3	suppressor of cytokine signaling 3 [Source:MGI Symbol;Acc:MGI:1201791]	protein_coding
Wdr95	0.690544	0.749505	-0.0589609	0.000269906	0.00199955	0.99995	Wdr95	WD40 repeat domain 95 [Source:MGI Symbol;Acc:MGI:1923042]	protein_coding
B230217O12Rik	2.74706	1.84171	0.905342	0.000270062	0.0832829	0.99995	B230217O12Rik	RIKEN cDNA B230217O12 gene [Source:MGI Symbol;Acc:MGI:2444948]	lincRNA
Pde7b	3.29792	4.28947	-0.991559	0.000270834	0.000219435	0.99995	Pde7b	phosphodiesterase 7B [Source:MGI Symbol;Acc:MGI:1352752]	protein_coding
Gm4262	1.21352	1.37967	-0.16615	0.000272622	0.00107887	0.99995	Gm4262	predicted gene 4262 [Source:MGI Symbol;Acc:MGI:3782439]	lincRNA
Ccpg1	0.562426	0.335959	0.226467	0.00027289	0.136689	0.99995	Ccpg1	cell cycle progression 1 [Source:MGI Symbol;Acc:MGI:1196419]	protein_coding
Zfp408	0.604566	0.75812	-0.153554	0.000273627	0.000263231	0.99995	Zfp408	zinc finger protein 408 [Source:MGI Symbol;Acc:MGI:2685857]	protein_coding
Rasd2	1.74485	1.16171	0.583141	0.000274041	0.094943	0.99995	Rasd2	RASD family, member 2 [Source:MGI Symbol;Acc:MGI:1922391]	protein_coding
Tmem134	-0.748588	-0.631815	-0.116773	0.000275372	0.0227992	0.99995	Tmem134	transmembrane protein 134 [Source:MGI Symbol;Acc:MGI:1914240]	processed_transcript
Camk1	-0.833949	-0.646982	-0.186967	0.000276108	0.0403734	0.99995	Camk1	calcium/calmodulin-dependent protein kinase I [Source:MGI Symbol;Acc:MGI:1098535]	protein_coding
Ccnyl1	-0.511232	-0.625601	0.114369	0.00028083	0.00034884	0.99995	Ccnyl1	cyclin Y-like 1 [Source:MGI Symbol;Acc:MGI:2138614]	protein_coding
Creb1	0.486797	0.217101	0.269695	0.00028083	0.30151	0.970481	Creb1	cAMP responsive element binding protein 1 [Source:MGI Symbol;Acc:MGI:88494]	protein_coding
Mcm3	-0.546959	-0.588429	0.0414706	0.00028083	0.00226377	0.99995	Mcm3	minichromosome maintenance complex component 3 [Source:MGI Symbol;Acc:MGI:101845]	protein_coding
Hdhd5	-1.32947	-0.42454	-0.904925	0.000282623	0.503673	0.823149	Hdhd5	haloacid dehalogenase like hydrolase domain containing 5 [Source:MGI Symbol;Acc:MGI:2136976]	protein_coding
Ift52	-0.579644	-0.413449	-0.166195	0.000282641	0.0647619	0.99995	Ift52	intraflagellar transport 52 [Source:MGI Symbol;Acc:MGI:2387217]	protein_coding
Psmd9	0.459403	0.360714	0.0986893	0.000288202	0.0382313	0.99995	Psmd9	proteasome (prosome, macropain) 26S subunit, non-ATPase, 9 [Source:MGI Symbol;Acc:MGI:1914401]	protein_coding
Coro1b	-0.687085	-0.552972	-0.134113	0.000290365	0.0325169	0.99995	Coro1b	coronin, actin binding protein 1B [Source:MGI Symbol;Acc:MGI:1345963]	protein_coding
Adipor2	-0.621162	-0.366466	-0.254696	0.000291552	0.145124	0.99995	Adipor2	adiponectin receptor 2 [Source:MGI Symbol;Acc:MGI:93830]	protein_coding
Atp8a1	0.499427	0.433922	0.0655047	0.000291552	0.0187172	0.99995	Atp8a1	ATPase, aminophospholipid transporter (APLT), class I, type 8A, member 1 [Source:MGI Symbol;Acc:MGI:1330848]	protein_coding
Acss2	-0.625248	-0.623611	-0.00163691	0.000292457	0.00537841	0.99995	Acss2	acyl-CoA synthetase short-chain family member 2 [Source:MGI Symbol;Acc:MGI:1890410]	protein_coding
Akr1b3	-1.20802	-0.877919	-0.330097	0.000293582	0.0598946	0.99995	Akr1b3	aldo-keto reductase family 1, member B3 (aldose reductase) [Source:MGI Symbol;Acc:MGI:1353494]	protein_coding
Fam45a	0.762887	0.420289	0.342597	0.000296987	0.181213	0.99995	Fam45a	family with sequence similarity 45, member A [Source:MGI Symbol;Acc:MGI:1915144]	protein_coding
Hspd1	-0.334956	-0.390206	0.0552496	0.000297245	0.000834716	0.99995	Hspd1	heat shock protein 1 (chaperonin) [Source:MGI Symbol;Acc:MGI:96242]	protein_coding
A930007I19Rik	1.36635	1.05443	0.311922	0.000298495	0.0423138	0.99995	A930007I19Rik	RIKEN cDNA A930007I19 gene [Source:MGI Symbol;Acc:MGI:1925029]	lincRNA
Acsl1	-1.18164	-0.67716	-0.504477	0.000301235	0.161009	0.99995	Acsl1	acyl-CoA synthetase long-chain family member 1 [Source:MGI Symbol;Acc:MGI:102797]	protein_coding
Cndp2	-0.40789	-0.418577	0.0106865	0.000301818	0.00421165	0.99995	Cndp2	CNDP dipeptidase 2 (metallopeptidase M20 family) [Source:MGI Symbol;Acc:MGI:1913304]	protein_coding
Fam114a2	-0.346119	-0.325812	-0.0203069	0.000303065	0.00991337	0.99995	Fam114a2	family with sequence similarity 114, member A2 [Source:MGI Symbol;Acc:MGI:1917629]	protein_coding
Eri1	0.47226	0.143129	0.329131	0.000304451	0.530089	0.822348	Eri1	exoribonuclease 1 [Source:MGI Symbol;Acc:MGI:1914526]	protein_coding
Llgl1	-0.437682	-0.449538	0.0118562	0.000307814	0.00422007	0.99995	Llgl1	lethal giant larvae homolog 1 (Drosophila) [Source:MGI Symbol;Acc:MGI:102682]	protein_coding
Pam16	0.548887	0.662992	-0.114105	0.000307821	0.000503263	0.99995	Pam16	presequence translocase-asssociated motor 16 homolog (S. cerevisiae) [Source:MGI Symbol;Acc:MGI:1913699]	protein_coding
Rad52	-0.483994	-0.61554	0.131547	0.000308869	0.00019201	0.99995	Rad52	RAD52 homolog, DNA repair protein [Source:MGI Symbol;Acc:MGI:101949]	protein_coding
AA388235	1.12441	1.63734	-0.512922	0.000313259	1.75442e-05	0.99995
Cd22	0.850684	0.440954	0.40973	0.000315445	0.216193	0.998716	Cd22	CD22 antigen [Source:MGI Symbol;Acc:MGI:88322]	protein_coding
Glt8d1	-0.817936	-0.908243	0.0903079	0.000315445	0.00158788	0.99995	Glt8d1	glycosyltransferase 8 domain containing 1 [Source:MGI Symbol;Acc:MGI:1923735]	protein_coding
Abracl	-1.40741	-1.10393	-0.303479	0.000321262	0.040005	0.99995	Abracl	ABRA C-terminal like [Source:MGI Symbol;Acc:MGI:1920362]	protein_coding
Aldh16a1	-1.03799	-0.900275	-0.137716	0.000321262	0.0198795	0.99995	Aldh16a1	aldehyde dehydrogenase 16 family, member A1 [Source:MGI Symbol;Acc:MGI:1916998]	protein_coding
Gm10845	1.77511	1.64434	0.130769	0.000321262	0.0118576	0.99995	Gm10845	predicted gene 10845 [Source:MGI Symbol;Acc:MGI:3641716]	lincRNA
Tmem241	-1.27418	-1.40587	0.13169	0.000321262	0.00175859	0.99995	Tmem241	transmembrane protein 241 [Source:MGI Symbol;Acc:MGI:2442435]	protein_coding
Ankrd49	-0.561668	-0.59561	0.0339415	0.000321999	0.00294784	0.99995	Ankrd49	ankyrin repeat domain 49 [Source:MGI Symbol;Acc:MGI:1930842]	protein_coding
Snord58b	2.23739	0.829522	1.40787	0.000323464		0.943759	Snord58b	small nucleolar RNA, C/D box 58B [Source:MGI Symbol;Acc:MGI:3819545]	snoRNA
Ddb1	-0.345128	-0.177488	-0.16764	0.000329705	0.222873	0.998716	Ddb1	damage specific DNA binding protein 1 [Source:MGI Symbol;Acc:MGI:1202384]	protein_coding
Nlrp1a	0.603197	0.653175	-0.0499781	0.000329705	0.00238197	0.99995	Nlrp1a	NLR family, pyrin domain containing 1A [Source:MGI Symbol;Acc:MGI:2684861]	protein_coding
2006-09-01	-0.818733	-0.742017	-0.0767162	0.000332038	0.0141828	0.99995	2006-09-01	septin 6 [Source:MGI Symbol;Acc:MGI:1888939]	protein_coding
Tifab	-1.07668	-1.01132	-0.065361	0.000332268	0.00990563	0.99995	Tifab	TRAF-interacting protein with forkhead-associated domain, family member B [Source:MGI Symbol;Acc:MGI:2385852]	protein_coding
Impa2	-0.760846	-0.877413	0.116567	0.000337648	0.00105203	0.99995	Impa2	inositol (myo)-1(or 4)-monophosphatase 2 [Source:MGI Symbol;Acc:MGI:2149728]	protein_coding
Ncbp2	0.417839	0.283219	0.13462	0.000337648	0.088144	0.99995	Ncbp2	nuclear cap binding protein subunit 2 [Source:MGI Symbol;Acc:MGI:1915342]	protein_coding
Slc22a4	-2.24783	-1.51444	-0.733392	0.000337648	0.0902401	0.99995	Slc22a4	solute carrier family 22 (organic cation transporter), member 4 [Source:MGI Symbol;Acc:MGI:1353479]	protein_coding
Timm9	-0.432195	-0.575325	0.14313	0.000337648	9.90848e-05	0.99995	Timm9	translocase of inner mitochondrial membrane 9 [Source:MGI Symbol;Acc:MGI:1353436]	protein_coding
Tm2d3	0.557447	0.350557	0.206889	0.000337648	0.119144	0.99995	Tm2d3	TM2 domain containing 3 [Source:MGI Symbol;Acc:MGI:1915884]	protein_coding
Top3b	0.582267	0.623083	-0.0408157	0.000337648	0.00287989	0.99995	Top3b	topoisomerase (DNA) III beta [Source:MGI Symbol;Acc:MGI:1333803]	protein_coding
4933404K08Rik	0.777745	0.907121	-0.129376	0.000341895	0.000958738	0.99995	4933404K08Rik	RIKEN cDNA 4933404K08 gene [Source:MGI Symbol;Acc:MGI:1921311]	lincRNA
Ybx2	-0.932364	-0.522973	-0.40939	0.000341895	0.177462	0.99995	Ybx2	Y box protein 2 [Source:MGI Symbol;Acc:MGI:1096372]	protein_coding
Sapcd1	-4.31048	-3.48842	-0.822067	0.000342306	0.0323167	0.99995	Sapcd1	suppressor APC domain containing 1 [Source:MGI Symbol;Acc:MGI:2388100]	protein_coding
Polm	-0.814261	-0.409603	-0.404657	0.000345078	0.237099	0.998716	Polm	polymerase (DNA directed), mu [Source:MGI Symbol;Acc:MGI:1860191]	protein_coding
Senp2	-0.365998	-0.274146	-0.0918512	0.000345078	0.0534207	0.99995	Senp2	SUMO/sentrin specific peptidase 2 [Source:MGI Symbol;Acc:MGI:1923076]	protein_coding
Pawr	-0.59503	-0.647353	0.0523236	0.000347527	0.0022704	0.99995	Pawr	PRKC, apoptosis, WT1, regulator [Source:MGI Symbol;Acc:MGI:2149961]	protein_coding
Gm9079	-2.90572	-1.26893	-1.63678	0.000348007	0.31734	0.930564
Ankle2	0.366331	0.218637	0.147695	0.000349059	0.144841	0.99995	Ankle2	ankyrin repeat and LEM domain containing 2 [Source:MGI Symbol;Acc:MGI:1261856]	protein_coding
B3galnt2	-0.750866	-0.641549	-0.109317	0.000350071	0.0229863	0.99995	B3galnt2	UDP-GalNAc:betaGlcNAc beta 1,3-galactosaminyltransferase, polypeptide 2 [Source:MGI Symbol;Acc:MGI:2145517]	protein_coding
Ttc9c	-0.47107	-0.2343	-0.236769	0.000350071	0.243912	0.998716	Ttc9c	tetratricopeptide repeat domain 9C [Source:MGI Symbol;Acc:MGI:1917637]	protein_coding
Pid1	2.76462	3.75031	-0.985697	0.000351849	0.000206787	0.99995	Pid1	phosphotyrosine interaction domain containing 1 [Source:MGI Symbol;Acc:MGI:2138391]	protein_coding
Lin52	0.65971	0.321175	0.338535	0.000352127	0.256031	0.997641	Lin52	lin-52 homolog (C. elegans) [Source:MGI Symbol;Acc:MGI:3045391]	protein_coding
Lrrc2	-0.687555	-0.502037	-0.185519	0.000352145	0.0613811	0.99995	Lrrc2	leucine rich repeat containing 2 [Source:MGI Symbol;Acc:MGI:1921499]	protein_coding
Wnk2	-1.15581	-1.07532	-0.0804907	0.000352861	0.0120218	0.99995	Wnk2	WNK lysine deficient protein kinase 2 [Source:MGI Symbol;Acc:MGI:1922857]	protein_coding
Coq6	0.499924	0.304535	0.195389	0.000360836	0.136203	0.99995	Coq6	coenzyme Q6 monooxygenase [Source:MGI Symbol;Acc:MGI:1924408]	protein_coding
Enpp3	-1.29538	-0.496181	-0.799204	0.000362567	0.405833	0.943759	Enpp3	ectonucleotide pyrophosphatase/phosphodiesterase 3 [Source:MGI Symbol;Acc:MGI:2143702]	protein_coding
Mettl22	-0.84122	-0.595646	-0.245574	0.000362807	0.0733455	0.99995	Mettl22	methyltransferase like 22 [Source:MGI Symbol;Acc:MGI:2384301]	protein_coding
Tcfl5	-0.891921	-0.818073	-0.0738479	0.000365487	0.0136638	0.99995	Tcfl5	transcription factor-like 5 (basic helix-loop-helix) [Source:MGI Symbol;Acc:MGI:2672878]	protein_coding
Gsta3	-0.764665	-0.497516	-0.267149	0.000365777	0.10526	0.99995	Gsta3	glutathione S-transferase, alpha 3 [Source:MGI Symbol;Acc:MGI:95856]	protein_coding
Ndufa10	-0.345333	-0.384764	0.0394313	0.000371137	0.00182127	0.99995	Ndufa10	NADH dehydrogenase (ubiquinone) 1 alpha subcomplex 10 [Source:MGI Symbol;Acc:MGI:1914523]	protein_coding
Phc1	-0.724843	-0.459607	-0.265236	0.000371137	0.118177	0.99995	Phc1	polyhomeotic-like 1 (Drosophila) [Source:MGI Symbol;Acc:MGI:103248]	protein_coding
Prkch	-3.29587	-0.371374	-2.9245	0.000371605	0.851108	0.527155	Prkch	protein kinase C, eta [Source:MGI Symbol;Acc:MGI:97600]	protein_coding
Gpx2-ps1	-3.8973	-3.71538	-0.181923	0.000373927	0.00608749	0.99995	Gpx2-ps1	glutathione peroxidase 2, pseudogene 1 [Source:MGI Symbol;Acc:MGI:106627]	processed_pseudogene
Gucy2e	1.09722	0.78967	0.307552	0.000375849	0.0681775	0.99995	Gucy2e	guanylate cyclase 2e [Source:MGI Symbol;Acc:MGI:105123]	protein_coding
Amd1	0.544818	0.325389	0.219429	0.000377086	0.147604	0.99995	Amd1	S-adenosylmethionine decarboxylase 1 [Source:MGI Symbol;Acc:MGI:88004]	protein_coding
Ephx2	-1.80528	-1.38477	-0.42051	0.00037822	0.0487509	0.99995	Ephx2	epoxide hydrolase 2, cytoplasmic [Source:MGI Symbol;Acc:MGI:99500]	protein_coding
Krr1	0.409929	0.252599	0.157329	0.00037822	0.131755	0.99995	Krr1	KRR1, small subunit (SSU) processome component, homolog (yeast) [Source:MGI Symbol;Acc:MGI:1289274]	protein_coding
Ergic3	-0.409778	-0.352579	-0.0571988	0.00037935	0.0230149	0.99995	Ergic3	ERGIC and golgi 3 [Source:MGI Symbol;Acc:MGI:1913616]	protein_coding
Zc3h3	0.757157	0.852197	-0.0950403	0.00037935	0.00177576	0.99995	Zc3h3	zinc finger CCCH type containing 3 [Source:MGI Symbol;Acc:MGI:2663721]	protein_coding
Sdhb	-0.513033	-0.521437	0.00840446	0.000385725	0.00544911	0.99995	Sdhb	succinate dehydrogenase complex, subunit B, iron sulfur (Ip) [Source:MGI Symbol;Acc:MGI:1914930]	protein_coding
Bcas3os1	-1.00403	-0.722711	-0.281316	0.000387164	0.0681418	0.99995	Bcas3os1	breast carcinoma amplified sequence 3, opposite strand 1 [Source:MGI Symbol;Acc:MGI:1918739]	antisense_RNA
Ccdc94	0.747677	0.520583	0.227094	0.000394493	0.0821804	0.99995	Ccdc94	coiled-coil domain containing 94 [Source:MGI Symbol;Acc:MGI:1920136]	protein_coding
1700007L15Rik	-0.776163	-0.842503	0.0663397	0.000398621	0.00257876	0.99995	1700007L15Rik	RIKEN cDNA 1700007L15 gene [Source:MGI Symbol;Acc:MGI:1916581]	lincRNA
Plscr1	-1.45691	-1.11224	-0.344671	0.000399053	0.0505639	0.99995	Plscr1	phospholipid scramblase 1 [Source:MGI Symbol;Acc:MGI:893575]	protein_coding
Mid1	1.04565	0.958546	0.0871051	0.000401276	0.0148985	0.99995	Mid1	midline 1 [Source:MGI Symbol;Acc:MGI:1100537]	protein_coding
Spryd7	0.695029	0.307085	0.387943	0.000401882	0.323118	0.970481	Spryd7	SPRY domain containing 7 [Source:MGI Symbol;Acc:MGI:1913924]	protein_coding
Arl8a	0.75923	0.938421	-0.179191	0.000402137	0.000484927	0.99995	Arl8a	ADP-ribosylation factor-like 8A [Source:MGI Symbol;Acc:MGI:1915974]	protein_coding
Leng8	0.624037	0.692118	-0.0680804	0.000402687	0.00216708	0.99995	Leng8	leukocyte receptor cluster (LRC) member 8 [Source:MGI Symbol;Acc:MGI:2142195]	protein_coding
Clec2e	1.19116	0.756597	0.434566	0.000404456	0.115567	0.99995	Clec2e	C-type lectin domain family 2, member e [Source:MGI Symbol;Acc:MGI:3028921]	protein_coding
Ptgs1	-1.95651	-0.679448	-1.27706	0.000406847	0.469383	0.908812	Ptgs1	prostaglandin-endoperoxide synthase 1 [Source:MGI Symbol;Acc:MGI:97797]	protein_coding
Map3k20	1.15364	1.2363	-0.0826551	0.000417534	0.00328776	0.99995	Map3k20	mitogen-activated protein kinase kinase kinase 20 [Source:MGI Symbol;Acc:MGI:2443258]	protein_coding
Acad8	0.635341	0.477447	0.157894	0.000420597	0.0566657	0.99995	Acad8	acyl-Coenzyme A dehydrogenase family, member 8 [Source:MGI Symbol;Acc:MGI:1914198]	protein_coding
Arhgef7	0.51547	0.703106	-0.187636	0.000421207	8.96018e-05	0.99995	Arhgef7	Rho guanine nucleotide exchange factor (GEF7) [Source:MGI Symbol;Acc:MGI:1860493]	protein_coding
Snhg6	0.647824	0.645721	0.00210239	0.00042337	0.00709757	0.99995	Snhg6	small nucleolar RNA host gene 6 [Source:MGI Symbol;Acc:MGI:1921074]	lincRNA
Ccnl1	0.388726	0.409389	-0.020663	0.000426936	0.00406585	0.99995	Ccnl1	cyclin L1 [Source:MGI Symbol;Acc:MGI:1922664]	protein_coding
Atad1	0.523942	0.324766	0.199176	0.000429833	0.131918	0.99995	Atad1	ATPase family, AAA domain containing 1 [Source:MGI Symbol;Acc:MGI:1915229]	protein_coding
Xrcc6	-0.447311	-0.54734	0.100029	0.000429833	0.000557963	0.99995	Xrcc6	X-ray repair complementing defective repair in Chinese hamster cells 6 [Source:MGI Symbol;Acc:MGI:95606]	protein_coding
Mmp23	-2.94536	-2.50531	-0.440047	0.000429962	0.0254807	0.99995	Mmp23	matrix metallopeptidase 23 [Source:MGI Symbol;Acc:MGI:1347361]	protein_coding
Stmn3	1.07219	0.715953	0.356233	0.00043047	0.100233	0.99995	Stmn3	stathmin-like 3 [Source:MGI Symbol;Acc:MGI:1277137]	protein_coding
Afmid	-0.643513	-0.343086	-0.300427	0.000434234	0.213417	0.99995	Afmid	arylformamidase [Source:MGI Symbol;Acc:MGI:2448704]	protein_coding
Smc1a	-0.333099	-0.32887	-0.00422891	0.00043432	0.00785795	0.99995	Smc1a	structural maintenance of chromosomes 1A [Source:MGI Symbol;Acc:MGI:1344345]	protein_coding
Trp53i11	-1.0521	-0.137537	-0.914561	0.000436597	0.824649	0.544388	Trp53i11	transformation related protein 53 inducible protein 11 [Source:MGI Symbol;Acc:MGI:2670995]	protein_coding
1700091H14Rik	1.67576	1.45778	0.217989	0.000437113	0.0226834	0.99995	1700091H14Rik	RIKEN cDNA 1700091H14 gene [Source:MGI Symbol;Acc:MGI:1920803]	transcribed_processed_pseudogene
Atrn	-0.651671	-0.175206	-0.476466	0.000438776	0.600549	0.814358	Atrn	attractin [Source:MGI Symbol;Acc:MGI:1341628]	protein_coding
Cwc22	0.348509	0.230894	0.117615	0.000438776	0.103149	0.99995	Cwc22	CWC22 spliceosome-associated protein [Source:MGI Symbol;Acc:MGI:2136773]	protein_coding
Gdpd5	-1.46768	-0.93484	-0.532844	0.000439374	0.121404	0.99995	Gdpd5	glycerophosphodiester phosphodiesterase domain containing 5 [Source:MGI Symbol;Acc:MGI:2686926]	protein_coding
Glud1	-0.454331	-0.493351	0.0390205	0.000439374	0.00290471	0.99995	Glud1	glutamate dehydrogenase 1 [Source:MGI Symbol;Acc:MGI:95753]	protein_coding
BC053393	-1.48403	-1.23721	-0.246821	0.000444268	0.0310792	0.99995	BC053393	cDNA sequence BC053393 [Source:MGI Symbol;Acc:MGI:3039605]	protein_coding
Tmsb15b1	-2.61471	-2.56177	-0.0529354	0.000444268	0.00531664	0.99995	Tmsb15b1	thymosin beta 15b1 [Source:MGI Symbol;Acc:MGI:3843059]	protein_coding
Gm16287	1.06186	1.25754	-0.195679	0.000444448	0.000990225	0.99995	Gm16287	predicted gene 16287 [Source:MGI Symbol;Acc:MGI:3650322]	antisense_RNA
Arhgap19	-0.43678	-0.244721	-0.192059	0.000445405	0.186073	0.99995	Arhgap19	Rho GTPase activating protein 19 [Source:MGI Symbol;Acc:MGI:1918335]	protein_coding
Ctps2	-0.785141	-0.958713	0.173572	0.000446335	0.00060012	0.99995	Ctps2	cytidine 5'-triphosphate synthase 2 [Source:MGI Symbol;Acc:MGI:1933185]	protein_coding
D030040B21Rik	0.738583	1.01668	-0.278098	0.000447157	8.208e-05	0.99995	D030040B21Rik	RIKEN cDNA D030040B21 gene [Source:MGI Symbol;Acc:MGI:4437728]	lincRNA
Bach1	0.572358	0.294832	0.277526	0.00045064	0.232806	0.99995	Bach1	BTB and CNC homology 1, basic leucine zipper transcription factor 1 [Source:MGI Symbol;Acc:MGI:894680]	protein_coding
Ears2	-0.546039	-0.174053	-0.371987	0.000451892	0.519168	0.899154	Ears2	glutamyl-tRNA synthetase 2, mitochondrial [Source:MGI Symbol;Acc:MGI:1914667]	protein_coding
Gemin5	0.355858	0.220948	0.13491	0.000452234	0.133865	0.99995	Gemin5	gem nuclear organelle associated protein 5 [Source:MGI Symbol;Acc:MGI:2449311]	protein_coding
Tmem14a	-1.61347	-1.31007	-0.303397	0.000463708	0.0364987	0.99995	Tmem14a	transmembrane protein 14A [Source:MGI Symbol;Acc:MGI:1922962]	protein_coding
Il17rb	-1.37867	-1.06919	-0.30948	0.000466277	0.0487509	0.99995	Il17rb	interleukin 17 receptor B [Source:MGI Symbol;Acc:MGI:1355292]	protein_coding
Snora81	1.77843	0.994988	0.783447	0.000467712	0.183261	0.99995	Snora81	small nucleolar RNA, H/ACA box 81 [Source:MGI Symbol;Acc:MGI:3819513]	snoRNA
Mtmr10	-0.735493	-0.242179	-0.493314	0.000468825	0.501774	0.908812	Mtmr10	myotubularin related protein 10 [Source:MGI Symbol;Acc:MGI:2142292]	protein_coding
Chst13	-1.18646	-1.10229	-0.0841677	0.000469175	0.0136616	0.99995	Chst13	carbohydrate (chondroitin 4) sulfotransferase 13 [Source:MGI Symbol;Acc:MGI:1919047]	protein_coding
Ddr1	0.898479	0.956222	-0.0577424	0.000472382	0.00411137	0.99995	Ddr1	discoidin domain receptor family, member 1 [Source:MGI Symbol;Acc:MGI:99216]	protein_coding
Trim32	1.23638	1.29694	-0.0605584	0.000477215	0.00466655	0.99995	Trim32	tripartite motif-containing 32 [Source:MGI Symbol;Acc:MGI:1917057]	protein_coding
Cic	-0.906413	-0.534543	-0.37187	0.000482355	0.162506	0.99995	Cic	capicua transcriptional repressor [Source:MGI Symbol;Acc:MGI:1918972]	protein_coding
Ptk2	-0.674571	-0.374684	-0.299887	0.000485295	0.194237	0.99995	Ptk2	PTK2 protein tyrosine kinase 2 [Source:MGI Symbol;Acc:MGI:95481]	protein_coding
Map3k4	-0.458596	-0.271748	-0.186847	0.000485363	0.160229	0.99995	Map3k4	mitogen-activated protein kinase kinase kinase 4 [Source:MGI Symbol;Acc:MGI:1346875]	protein_coding
Bysl	0.495154	0.474165	0.0209884	0.000485824	0.0112564	0.99995	Bysl	bystin-like [Source:MGI Symbol;Acc:MGI:1858419]	protein_coding
Cog1	-0.58208	-0.346896	-0.235184	0.000485824	0.158074	0.99995	Cog1	component of oligomeric golgi complex 1 [Source:MGI Symbol;Acc:MGI:1333873]	protein_coding
Polr2e	0.464688	0.348943	0.115745	0.00048697	0.0600008	0.99995	Polr2e	polymerase (RNA) II (DNA directed) polypeptide E [Source:MGI Symbol;Acc:MGI:1913670]	protein_coding
Glb1	-0.554594	-0.481518	-0.0730754	0.000488983	0.0244384	0.99995	Glb1	galactosidase, beta 1 [Source:MGI Symbol;Acc:MGI:88151]	protein_coding
Msmo1	0.883945	0.69059	0.193354	0.000496331	0.0487172	0.99995	Msmo1	methylsterol monoxygenase 1 [Source:MGI Symbol;Acc:MGI:1913484]	protein_coding
Tbc1d31	-0.519555	-0.189604	-0.329952	0.000496331	0.446032	0.943759	Tbc1d31	TBC1 domain family, member 31 [Source:MGI Symbol;Acc:MGI:2684931]	protein_coding
Acox3	-1.88428	-1.70271	-0.181574	0.000498709	0.0174532	0.99995	Acox3	acyl-Coenzyme A oxidase 3, pristanoyl [Source:MGI Symbol;Acc:MGI:1933156]	protein_coding
Kng1	1.15049	0.755405	0.395087	0.000501654	0.111222	0.99995	Kng1	kininogen 1 [Source:MGI Symbol;Acc:MGI:1097705]	protein_coding
Crip3	-2.92812	-2.43041	-0.497708	0.000509829	0.0307271	0.99995	Crip3	cysteine-rich protein 3 [Source:MGI Symbol;Acc:MGI:2152434]	protein_coding
Rbmxl1	0.499974	0.349035	0.15094	0.000509829	0.0871858	0.99995	Rbmxl1	RNA binding motif protein, X-linked like-1 [Source:MGI Symbol;Acc:MGI:1343045]	protein_coding
Cdipt	0.426192	0.324046	0.102146	0.000509972	0.0570381	0.99995	Cdipt	CDP-diacylglycerol--inositol 3-phosphatidyltransferase (phosphatidylinositol synthase) [Source:MGI Symbol;Acc:MGI:105491]	protein_coding
Ak4	0.359453	0.325612	0.0338416	0.000514049	0.018148	0.99995	Ak4	adenylate kinase 4 [Source:MGI Symbol;Acc:MGI:87979]	protein_coding
Dis3	0.445713	0.212544	0.233169	0.000515397	0.284633	0.997641	Dis3	DIS3 homolog, exosome endoribonuclease and 3'-5' exoribonuclease [Source:MGI Symbol;Acc:MGI:1919912]	protein_coding
Lncenc1	-0.695855	-0.382991	-0.312864	0.000522016	0.202328	0.99995	Lncenc1	long non-coding RNA, embryonic stem cells expressed 1 [Source:MGI Symbol;Acc:MGI:3780541]	lincRNA
C1qbp	0.488882	0.17887	0.310013	0.000522083	0.446737	0.943759	C1qbp	complement component 1, q subcomponent binding protein [Source:MGI Symbol;Acc:MGI:1194505]	protein_coding
Vmp1	0.792224	0.320057	0.472168	0.000524828	0.387616	0.962598	Vmp1	vacuole membrane protein 1 [Source:MGI Symbol;Acc:MGI:1923159]	protein_coding
Rbbp5	0.326461	0.471318	-0.144857	0.000525686	3.76339e-05	0.99995	Rbbp5	retinoblastoma binding protein 5, histone lysine methyltransferase complex subunit [Source:MGI Symbol;Acc:MGI:1918367]	protein_coding
Pelp1	0.673086	0.710067	-0.0369805	0.000525842	0.00465559	0.99995	Pelp1	proline, glutamic acid and leucine rich protein 1 [Source:MGI Symbol;Acc:MGI:1922523]	protein_coding
Rbms2	-0.588555	-0.167715	-0.42084	0.00052711	0.578892	0.823149	Rbms2	RNA binding motif, single stranded interacting protein 2 [Source:MGI Symbol;Acc:MGI:1861776]	protein_coding
C330021F23Rik	-0.808575	-0.524408	-0.284168	0.00052749	0.118177	0.99995	C330021F23Rik	RIKEN cDNA C330021F23 gene [Source:MGI Symbol;Acc:MGI:3612471]	protein_coding
Cracr2a	2.30872	1.14583	1.16289	0.000532481	0.258061	0.998716	Cracr2a	calcium release activated channel regulator 2A [Source:MGI Symbol;Acc:MGI:2685919]	protein_coding
Cul2	0.387649	0.300118	0.0875307	0.000532481	0.0521554	0.99995	Cul2	cullin 2 [Source:MGI Symbol;Acc:MGI:1918995]	protein_coding
Llph	0.438865	0.345834	0.0930308	0.000532481	0.0475919	0.99995	Llph	LLP homolog, long-term synaptic facilitation (Aplysia) [Source:MGI Symbol;Acc:MGI:1913475]	protein_coding
Gabarapl1	0.795928	0.649051	0.146877	0.000542767	0.0390514	0.99995	Gabarapl1	gamma-aminobutyric acid (GABA) A receptor-associated protein-like 1 [Source:MGI Symbol;Acc:MGI:1914980]	protein_coding
Polr2k	0.401183	0.319457	0.081726	0.000547108	0.0451069	0.99995	Polr2k	polymerase (RNA) II (DNA directed) polypeptide K [Source:MGI Symbol;Acc:MGI:102725]	protein_coding
Rad23a	-0.637725	-0.421316	-0.216408	0.00055156	0.11151	0.99995	Rad23a	RAD23 homolog A, nucleotide excision repair protein [Source:MGI Symbol;Acc:MGI:105126]	protein_coding
Mms19	-0.440008	-0.369028	-0.0709804	0.000557637	0.0326464	0.99995	Mms19	MMS19 (MET18 S. cerevisiae) [Source:MGI Symbol;Acc:MGI:1919449]	protein_coding
Cast	-0.588407	-0.514714	-0.0736931	0.000570125	0.0246597	0.99995	Cast	calpastatin [Source:MGI Symbol;Acc:MGI:1098236]	protein_coding
Ccz1	-0.475413	-0.595911	0.120498	0.000572195	0.000512987	0.99995	Ccz1	CCZ1 vacuolar protein trafficking and biogenesis associated [Source:MGI Symbol;Acc:MGI:2141070]	protein_coding
Rwdd2a	-1.17201	-1.10041	-0.0716052	0.00057837	0.0138357	0.99995	Rwdd2a	RWD domain containing 2A [Source:MGI Symbol;Acc:MGI:1916769]	protein_coding
Car4	-2.74296	-2.92182	0.178868	0.00057841	0.00431619	0.99995	Car4	carbonic anhydrase 4 [Source:MGI Symbol;Acc:MGI:1096574]	protein_coding
Wdr31	-1.4898	-1.58383	0.0940276	0.00057841	0.00430165	0.99995	Wdr31	WD repeat domain 31 [Source:MGI Symbol;Acc:MGI:1918604]	protein_coding
Timp1	-2.25941	-2.01193	-0.247475	0.000580157	0.0217509	0.99995	Timp1	tissue inhibitor of metalloproteinase 1 [Source:MGI Symbol;Acc:MGI:98752]	protein_coding
Cdc16	-0.398324	-0.586811	0.188487	0.000585889	2.72716e-05	0.99995	Cdc16	CDC16 cell division cycle 16 [Source:MGI Symbol;Acc:MGI:1917207]	protein_coding
Xlr3a	-1.28879	-1.03679	-0.251998	0.000589644	0.0436417	0.99995	Xlr3a	X-linked lymphocyte-regulated 3A [Source:MGI Symbol;Acc:MGI:109506]	protein_coding
Slc3a2	0.390894	0.523497	-0.132603	0.000591205	0.000177837	0.99995	Slc3a2	solute carrier family 3 (activators of dibasic and neutral amino acid transport), member 2 [Source:MGI Symbol;Acc:MGI:96955]	protein_coding
Parn	-0.538017	-0.381356	-0.156661	0.000591911	0.0848965	0.99995	Parn	poly(A)-specific ribonuclease (deadenylation nuclease) [Source:MGI Symbol;Acc:MGI:1921358]	protein_coding
Fam160b1	0.561781	0.532714	0.0290667	0.000597611	0.0137402	0.99995	Fam160b1	family with sequence similarity 160, member B1 [Source:MGI Symbol;Acc:MGI:2147545]	protein_coding
Alg6	-0.74058	-0.933991	0.193412	0.000599881	0.000450575	0.99995	Alg6	asparagine-linked glycosylation 6 (alpha-1,3,-glucosyltransferase) [Source:MGI Symbol;Acc:MGI:2444031]	protein_coding
Aspg	-1.41115	-0.603783	-0.807362	0.000609305	0.361011	0.970481	Aspg	asparaginase [Source:MGI Symbol;Acc:MGI:2144822]	protein_coding
Vrk3	-0.386104	-0.384621	-0.00148306	0.0006114	0.00890267	0.99995	Vrk3	vaccinia related kinase 3 [Source:MGI Symbol;Acc:MGI:2182465]	protein_coding
Cep57	-0.421552	-0.561042	0.13949	0.00061669	0.00020358	0.99995	Cep57	centrosomal protein 57 [Source:MGI Symbol;Acc:MGI:1915551]	protein_coding
Pars2	-0.789215	-0.621246	-0.167969	0.000624518	0.0504364	0.99995	Pars2	prolyl-tRNA synthetase (mitochondrial)(putative) [Source:MGI Symbol;Acc:MGI:2386296]	protein_coding
Arhgap1	-0.400917	-0.434598	0.033681	0.000629126	0.00393044	0.99995	Arhgap1	Rho GTPase activating protein 1 [Source:MGI Symbol;Acc:MGI:2445003]	protein_coding
Nup210	-1.19001	-1.52142	0.331414	0.000629126	0.000382012	0.99995	Nup210	nucleoporin 210 [Source:MGI Symbol;Acc:MGI:1859555]	protein_coding
S100z	2.75056	2.88142	-0.130862	0.00062947	0.00632084	0.99995	S100z	S100 calcium binding protein, zeta [Source:MGI Symbol;Acc:MGI:2685471]	protein_coding
Gm3776	-1.48419	-0.456376	-1.02782	0.000631581	0.548114	0.901317	Gm3776	predicted gene 3776 [Source:MGI Symbol;Acc:MGI:3826440]	protein_coding
Ppp2r5c	0.281936	0.302666	-0.0207293	0.00064011	0.00435662	0.99995	Ppp2r5c	protein phosphatase 2, regulatory subunit B', gamma [Source:MGI Symbol;Acc:MGI:1349475]	protein_coding
Rnf187	-0.562194	-0.315469	-0.246725	0.00064011	0.198948	0.99995	Rnf187	ring finger protein 187 [Source:MGI Symbol;Acc:MGI:1914224]	protein_coding
Ifit1bl2	1.49794	1.25929	0.238655	0.000647467	0.034497	0.99995	Ifit1bl2	interferon induced protein with tetratricopeptide repeats 1B like 2 [Source:MGI Symbol;Acc:MGI:2148249]	protein_coding
Snora5c	1.17552	1.26234	-0.0868149	0.000650377	0.00668507	0.99995	Snora5c	small nucleolar RNA, H/ACA box 5C [Source:MGI Symbol;Acc:MGI:3819509]	snoRNA
AU023762	0.538855	0.7819	-0.243045	0.000652347	4.70058e-05	0.99995	AU023762	expressed sequence AU023762 [Source:MGI Symbol;Acc:MGI:2143225]	lincRNA
Dalrd3	-0.568142	-0.598617	0.0304751	0.000661822	0.00537841	0.99995	Dalrd3	DALR anticodon binding domain containing 3 [Source:MGI Symbol;Acc:MGI:1915039]	protein_coding
Fem1b	-0.484955	-0.412965	-0.0719905	0.000675244	0.0321039	0.99995	Fem1b	feminization 1 homolog b (C. elegans) [Source:MGI Symbol;Acc:MGI:1335087]	protein_coding
Rbfox2	-0.395602	-0.276523	-0.119079	0.000677211	0.0932954	0.99995	Rbfox2	RNA binding protein, fox-1 homolog (C. elegans) 2 [Source:MGI Symbol;Acc:MGI:1933973]	protein_coding
Plxnb3	-4.18549	-1.9917	-2.19379	0.000681123	0.292047	0.970481	Plxnb3	plexin B3 [Source:MGI Symbol;Acc:MGI:2154240]	protein_coding
Coq9	-0.522036	-0.416218	-0.105818	0.000682089	0.0487504	0.99995	Coq9	coenzyme Q9 [Source:MGI Symbol;Acc:MGI:1915164]	protein_coding
Cox6a1	-0.34603	-0.293708	-0.0523219	0.000688747	0.0331794	0.99995	Cox6a1	cytochrome c oxidase subunit VIa polypeptide 1 [Source:MGI Symbol;Acc:MGI:103099]	protein_coding
Csnk1g1	0.525437	0.562054	-0.0366169	0.000695164	0.00481473	0.99995	Csnk1g1	casein kinase 1, gamma 1 [Source:MGI Symbol;Acc:MGI:2660884]	protein_coding
Casp6	0.658149	0.400685	0.257464	0.000698784	0.158464	0.99995	Casp6	caspase 6 [Source:MGI Symbol;Acc:MGI:1312921]	protein_coding
Gtpbp4	0.453529	0.303717	0.149812	0.000703237	0.112392	0.99995	Gtpbp4	GTP binding protein 4 [Source:MGI Symbol;Acc:MGI:1916487]	protein_coding
Tnrc6a	0.479926	0.674421	-0.194495	0.000703322	9.28212e-05	0.99995	Tnrc6a	trinucleotide repeat containing 6a [Source:MGI Symbol;Acc:MGI:2385292]	protein_coding
Ppp2r3a	-0.834074	-0.67576	-0.158314	0.000705779	0.0436819	0.99995	Ppp2r3a	protein phosphatase 2, regulatory subunit B'', alpha [Source:MGI Symbol;Acc:MGI:2442104]	protein_coding
Stard7	-0.593791	-0.737558	0.143766	0.000716505	0.000733841	0.99995	Stard7	START domain containing 7 [Source:MGI Symbol;Acc:MGI:2139090]	protein_coding
Zfp451	0.498204	0.438341	0.0598631	0.000718021	0.0265621	0.99995	Zfp451	zinc finger protein 451 [Source:MGI Symbol;Acc:MGI:2137896]	protein_coding
Gid8	-0.445911	-0.318378	-0.127533	0.000718888	0.0869094	0.99995	Gid8	GID complex subunit 8 [Source:MGI Symbol;Acc:MGI:1923675]	protein_coding
Aoah	-2.4282	-1.50369	-0.92451	0.00072003	0.154784	0.99995	Aoah	acyloxyacyl hydrolase [Source:MGI Symbol;Acc:MGI:1350928]	protein_coding
Tti2	0.431355	0.564789	-0.133434	0.000722633	0.000346915	0.99995	Tti2	TELO2 interacting protein 2 [Source:MGI Symbol;Acc:MGI:2384576]	protein_coding
Qdpr	-0.905795	-0.954025	0.0482305	0.000723479	0.00571443	0.99995	Qdpr	quinoid dihydropteridine reductase [Source:MGI Symbol;Acc:MGI:97836]	protein_coding
Bend4	-0.587484	-0.320711	-0.266773	0.000725547	0.218369	0.99995	Bend4	BEN domain containing 4 [Source:MGI Symbol;Acc:MGI:3648414]	protein_coding
Txndc16	-0.63504	-0.523926	-0.111114	0.000730939	0.0404236	0.99995	Txndc16	thioredoxin domain containing 16 [Source:MGI Symbol;Acc:MGI:1917811]	protein_coding
Tnrc18	0.579892	0.578816	0.00107574	0.000731719	0.00997531	0.99995	Tnrc18	trinucleotide repeat containing 18 [Source:MGI Symbol;Acc:MGI:3648294]	protein_coding
Nr2f6	-1.19519	-0.54364	-0.651549	0.000731982	0.332434	0.992125	Nr2f6	nuclear receptor subfamily 2, group F, member 6 [Source:MGI Symbol;Acc:MGI:1352453]	protein_coding
Dhrs4	-1.28335	-0.6942	-0.589147	0.000734359	0.223659	0.99995	Dhrs4	dehydrogenase/reductase (SDR family) member 4 [Source:MGI Symbol;Acc:MGI:90169]	protein_coding
Tacc3	-0.37459	-0.436649	0.0620594	0.000736436	0.00181875	0.99995	Tacc3	transforming, acidic coiled-coil containing protein 3 [Source:MGI Symbol;Acc:MGI:1341163]	protein_coding
Adarb2	0.521541	0.595177	-0.0736366	0.000737956	0.00238197	0.99995	Adarb2	adenosine deaminase, RNA-specific, B2 [Source:MGI Symbol;Acc:MGI:2151118]	protein_coding
Ccdc77	-0.469654	-0.209967	-0.259687	0.000739702	0.34028	0.9897	Ccdc77	coiled-coil domain containing 77 [Source:MGI Symbol;Acc:MGI:1914450]	protein_coding
Coil	-0.840068	-0.731399	-0.10867	0.000743289	0.0291348	0.99995	Coil	coilin [Source:MGI Symbol;Acc:MGI:104842]	protein_coding
Commd9	0.581855	0.460287	0.121568	0.000743289	0.0525679	0.99995	Commd9	COMM domain containing 9 [Source:MGI Symbol;Acc:MGI:1923751]	protein_coding
Gm2a	-0.841074	-0.5839	-0.257174	0.00074383	0.0992685	0.99995	Gm2a	GM2 ganglioside activator protein [Source:MGI Symbol;Acc:MGI:95762]	protein_coding
Snu13	0.384707	0.276603	0.108104	0.00074383	0.0857331	0.99995	Snu13	SNU13 homolog, small nuclear ribonucleoprotein (U4/U6.U5) [Source:MGI Symbol;Acc:MGI:893586]	protein_coding
Capn5	-0.589544	-0.245554	-0.34399	0.000750651	0.384402	0.970481	Capn5	calpain 5 [Source:MGI Symbol;Acc:MGI:1100859]	protein_coding
Rrp8	0.336072	0.189862	0.14621	0.000752309	0.200871	0.99995	Rrp8	ribosomal RNA processing 8, methyltransferase, homolog (yeast) [Source:MGI Symbol;Acc:MGI:1914251]	protein_coding
Ift20	-0.587959	-0.3774	-0.210559	0.000753004	0.134009	0.99995	Ift20	intraflagellar transport 20 [Source:MGI Symbol;Acc:MGI:1915585]	protein_coding
Gak	-0.402587	-0.166572	-0.236015	0.000754503	0.387958	0.970481	Gak	cyclin G associated kinase [Source:MGI Symbol;Acc:MGI:2442153]	protein_coding
Cables2	-0.590151	-0.521634	-0.068517	0.000756607	0.026307	0.99995	Cables2	CDK5 and Abl enzyme substrate 2 [Source:MGI Symbol;Acc:MGI:2182335]	protein_coding
Gimap1	0.815285	0.970285	-0.155	0.000756607	0.001554	0.99995	Gimap1	GTPase, IMAP family member 1 [Source:MGI Symbol;Acc:MGI:109368]	protein_coding
Sfr1	0.485374	0.306722	0.178652	0.000756607	0.142134	0.99995	Sfr1	SWI5 dependent recombination repair 1 [Source:MGI Symbol;Acc:MGI:1915038]	protein_coding
Myo1e	-0.889877	0.0914705	-0.981348	0.000756967	0.872252	0.249838	Myo1e	myosin IE [Source:MGI Symbol;Acc:MGI:106621]	protein_coding
Zc3h11a	0.383021	0.369028	0.0139925	0.000757288	0.0136638	0.99995	Zc3h11a	zinc finger CCCH type containing 11A [Source:MGI Symbol;Acc:MGI:1917829]	protein_coding
Mnd1	-1.2126	-0.923775	-0.288822	0.000763848	0.0640803	0.99995	Mnd1	meiotic nuclear divisions 1 [Source:MGI Symbol;Acc:MGI:1924165]	protein_coding
Nolc1	0.393318	0.363906	0.0294126	0.000763848	0.0188841	0.99995	Nolc1	nucleolar and coiled-body phosphoprotein 1 [Source:MGI Symbol;Acc:MGI:1918019]	protein_coding
Rusc2	1.14965	0.902338	0.247317	0.00076842	0.0567347	0.99995	Rusc2	RUN and SH3 domain containing 2 [Source:MGI Symbol;Acc:MGI:2140371]	protein_coding
Bmt2	0.753595	0.52859	0.225005	0.00076911	0.094943	0.99995	Bmt2	base methyltransferase of 25S rRNA 2 [Source:MGI Symbol;Acc:MGI:2141466]	protein_coding
Dgkk	-5.34498	-3.95504	-1.38994	0.000774097	0.0672793	0.99995	Dgkk	diacylglycerol kinase kappa [Source:MGI Symbol;Acc:MGI:3580254]	protein_coding
Exo1	0.380781	0.336769	0.044011	0.000781265	0.0267934	0.99995	Exo1	exonuclease 1 [Source:MGI Symbol;Acc:MGI:1349427]	protein_coding
Hspa1a	-3.72091	-2.53833	-1.18259	0.000782956	0.100347	0.99995	Hspa1a	heat shock protein 1A [Source:MGI Symbol;Acc:MGI:96244]	protein_coding
Smn1	0.631381	0.549818	0.0815637	0.000783377	0.0301261	0.99995	Smn1	survival motor neuron 1 [Source:MGI Symbol;Acc:MGI:109257]	protein_coding
Tmem81	-1.25717	-0.626161	-0.631008	0.00078612	0.275629	0.998716	Tmem81	transmembrane protein 81 [Source:MGI Symbol;Acc:MGI:1921876]	protein_coding
Ceacam1	-1.40808	-1.27648	-0.131598	0.000789777	0.0218003	0.99995	Ceacam1	carcinoembryonic antigen-related cell adhesion molecule 1 [Source:MGI Symbol;Acc:MGI:1347245]	protein_coding
Tomm5	0.653428	0.32705	0.326379	0.000790174	0.273027	0.99995	Tomm5	translocase of outer mitochondrial membrane 5 homolog (yeast) [Source:MGI Symbol;Acc:MGI:1915762]	protein_coding
Tctex1d2	-1.06945	-0.694742	-0.37471	0.000791285	0.128897	0.99995	Tctex1d2	Tctex1 domain containing 2 [Source:MGI Symbol;Acc:MGI:1913311]	protein_coding
4933425B07Rik	-4.96602	-5.86906	0.903044	0.000791546	0.00103126	0.99995	AC093022.3		lincRNA
Cdk18	-1.37736	-0.356364	-1.021	0.000791546	0.633779	0.822348	Cdk18	cyclin-dependent kinase 18 [Source:MGI Symbol;Acc:MGI:97518]	protein_coding
Gpr180	-1.41572	-0.989525	-0.426194	0.000791546	0.098137	0.99995	Gpr180	G protein-coupled receptor 180 [Source:MGI Symbol;Acc:MGI:1930949]	protein_coding
Grb7	-0.401268	-0.123703	-0.277566	0.000791546	0.555688	0.908812	Grb7	growth factor receptor bound protein 7 [Source:MGI Symbol;Acc:MGI:102683]	protein_coding
Gm10033	0.733941	0.533633	0.200308	0.000796279	0.0826896	0.99995	Gm10033	predicted gene 10033 [Source:MGI Symbol;Acc:MGI:3642803]	transcribed_unprocessed_pseudogene
Ly6g6d	-1.63944	-1.17397	-0.465466	0.000797783	0.0882098	0.99995	Ly6g6d	lymphocyte antigen 6 complex, locus G6D [Source:MGI Symbol;Acc:MGI:2148931]	protein_coding
Secisbp2l	0.414928	0.273224	0.141703	0.000799203	0.124127	0.99995	Secisbp2l	SECIS binding protein 2-like [Source:MGI Symbol;Acc:MGI:1917604]	protein_coding
Lrrc40	-0.477336	-0.609013	0.131677	0.000799265	0.000552752	0.99995	Lrrc40	leucine rich repeat containing 40 [Source:MGI Symbol;Acc:MGI:1914394]	protein_coding
Glyr1	-0.382921	-0.351608	-0.0313131	0.00080909	0.0205982	0.99995	Glyr1	glyoxylate reductase 1 homolog (Arabidopsis) [Source:MGI Symbol;Acc:MGI:1921272]	protein_coding
Pramel4	1.10804	0.595986	0.512053	0.00080909	0.230778	0.99995	Pramel4	preferentially expressed antigen in melanoma like 4 [Source:MGI Symbol;Acc:MGI:2156377]	protein_coding
Nrg2	0.758642	0.341249	0.417393	0.000815407	0.340364	0.997641	Nrg2	neuregulin 2 [Source:MGI Symbol;Acc:MGI:1098246]	protein_coding
Atp6ap1	-0.539805	-0.681499	0.141694	0.00081798	0.000681027	0.99995	Atp6ap1	ATPase, H+ transporting, lysosomal accessory protein 1 [Source:MGI Symbol;Acc:MGI:109629]	protein_coding
Scd2	0.787014	0.284531	0.502483	0.00081798	0.471425	0.943759	Scd2	stearoyl-Coenzyme A desaturase 2 [Source:MGI Symbol;Acc:MGI:98240]	protein_coding
Osbpl1a	-0.947141	-0.764319	-0.182822	0.000818542	0.0488207	0.99995	Osbpl1a	oxysterol binding protein-like 1A [Source:MGI Symbol;Acc:MGI:1927551]	protein_coding
Gmfg	-1.07247	-0.760381	-0.312087	0.000818641	0.0933735	0.99995	Gmfg	glia maturation factor, gamma [Source:MGI Symbol;Acc:MGI:1927135]	protein_coding
Itpa	0.47913	0.179805	0.299325	0.000821363	0.449688	0.954097	Itpa	inosine triphosphatase (nucleoside triphosphate pyrophosphatase) [Source:MGI Symbol;Acc:MGI:96622]	protein_coding
Lars	-0.306452	-0.266603	-0.0398483	0.000821485	0.030778	0.99995	Lars	leucyl-tRNA synthetase [Source:MGI Symbol;Acc:MGI:1913808]	protein_coding
Sec61g	-0.489284	-0.462829	-0.0264556	0.000822575	0.0166378	0.99995	Sec61g	SEC61, gamma subunit [Source:MGI Symbol;Acc:MGI:1202066]	protein_coding
Hnrnph1	-0.45532	-0.544624	0.0893042	0.00082345	0.00144692	0.99995	Hnrnph1	heterogeneous nuclear ribonucleoprotein H1 [Source:MGI Symbol;Acc:MGI:1891925]	protein_coding
Atg14	0.503274	0.43569	0.0675835	0.000826905	0.0319952	0.99995	Atg14	autophagy related 14 [Source:MGI Symbol;Acc:MGI:1261775]	protein_coding
Nectin4	3.93672	5.29664	-1.35992	0.000828499	0.000451479	0.99995	Nectin4	nectin cell adhesion molecule 4 [Source:MGI Symbol;Acc:MGI:1918990]	protein_coding
Mpp4	-2.60895	-1.41563	-1.19333	0.000831256	0.225217	0.99995	Mpp4	membrane protein, palmitoylated 4 (MAGUK p55 subfamily member 4) [Source:MGI Symbol;Acc:MGI:2386681]	protein_coding
Wwtr1	0.326832	0.397634	-0.0708021	0.000831256	0.00117207	0.99995	Wwtr1	WW domain containing transcription regulator 1 [Source:MGI Symbol;Acc:MGI:1917649]	protein_coding
Itm2c	1.06204	1.43583	-0.373797	0.000844906	0.000286721	0.99995	Itm2c	integral membrane protein 2C [Source:MGI Symbol;Acc:MGI:1927594]	protein_coding
Fahd2a	-0.921354	-0.958812	0.0374574	0.000860174	0.00725004	0.99995	Fahd2a	fumarylacetoacetate hydrolase domain containing 2A [Source:MGI Symbol;Acc:MGI:1915376]	protein_coding
Snord14d	1.30009	1.22661	0.0734735	0.000871012	0.0177623	0.99995	Snord14d	small nucleolar RNA, C/D box 14D [Source:MGI Symbol;Acc:MGI:3851602]	snoRNA
Igsf3	-0.571243	-0.2286	-0.342643	0.000874559	0.414227	0.970481	Igsf3	immunoglobulin superfamily, member 3 [Source:MGI Symbol;Acc:MGI:1926158]	protein_coding
Lmbr1	-0.643055	-0.823686	0.180631	0.000877423	0.000575085	0.99995	Lmbr1	limb region 1 [Source:MGI Symbol;Acc:MGI:1861746]	protein_coding
Itpka	-1.12999	-0.880315	-0.249675	0.00088409	0.0607993	0.99995	Itpka	inositol 1,4,5-trisphosphate 3-kinase A [Source:MGI Symbol;Acc:MGI:1333822]	protein_coding
Polr2f	0.462797	0.434044	0.0287529	0.00088409	0.0185398	0.99995	Polr2f	polymerase (RNA) II (DNA directed) polypeptide F [Source:MGI Symbol;Acc:MGI:1349393]	protein_coding
Bin1	1.00133	1.23403	-0.232695	0.000899209	0.00114634	0.99995	Bin1	bridging integrator 1 [Source:MGI Symbol;Acc:MGI:108092]	protein_coding
Ier3ip1	0.545849	0.639754	-0.0939047	0.000899746	0.0020459	0.99995	Ier3ip1	immediate early response 3 interacting protein 1 [Source:MGI Symbol;Acc:MGI:1913441]	protein_coding
Msh5	-2.2322	-1.49521	-0.736985	0.000903701	0.11752	0.99995	Msh5	mutS homolog 5 [Source:MGI Symbol;Acc:MGI:1329021]	protein_coding
Baz1a	0.453189	0.324213	0.128976	0.000905314	0.0927281	0.99995	Baz1a	bromodomain adjacent to zinc finger domain 1A [Source:MGI Symbol;Acc:MGI:1309478]	protein_coding
Med1	0.410557	0.234434	0.176123	0.000909026	0.202905	0.99995	Med1	mediator complex subunit 1 [Source:MGI Symbol;Acc:MGI:1100846]	protein_coding
Ube2o	0.630825	0.624584	0.00624068	0.000909026	0.012285	0.99995	Ube2o	ubiquitin-conjugating enzyme E2O [Source:MGI Symbol;Acc:MGI:2444266]	protein_coding
Kif13a	-0.662561	-0.458916	-0.203645	0.000909895	0.105831	0.99995	Kif13a	kinesin family member 13A [Source:MGI Symbol;Acc:MGI:1098264]	protein_coding
Dph5	-0.459132	-0.56716	0.108028	0.000913055	0.00103019	0.99995	Dph5	diphthamide biosynthesis 5 [Source:MGI Symbol;Acc:MGI:1916990]	protein_coding
Pmaip1	1.14335	1.12453	0.0188183	0.000913055	0.013028	0.99995	Pmaip1	phorbol-12-myristate-13-acetate-induced protein 1 [Source:MGI Symbol;Acc:MGI:1930146]	protein_coding
Zfp516	-0.883277	-0.600451	-0.282826	0.000915183	0.114548	0.99995	Zfp516	zinc finger protein 516 [Source:MGI Symbol;Acc:MGI:2443957]	protein_coding
Knop1	0.261838	0.210743	0.0510953	0.000921213	0.0518838	0.99995	Knop1	lysine rich nucleolar protein 1 [Source:MGI Symbol;Acc:MGI:1913606]	protein_coding
Smyd1	-1.07871	-0.694359	-0.38435	0.000921213	0.139869	0.99995	Smyd1	SET and MYND domain containing 1 [Source:MGI Symbol;Acc:MGI:104790]	protein_coding
Tns1	-0.720077	-0.42309	-0.296987	0.000925119	0.18766	0.99995	Tns1	tensin 1 [Source:MGI Symbol;Acc:MGI:104552]	protein_coding
Cdk14	-1.00274	-0.747119	-0.255622	0.000925376	0.0778036	0.99995	Cdk14	cyclin-dependent kinase 14 [Source:MGI Symbol;Acc:MGI:894318]	protein_coding
Fam3c	0.614869	0.42727	0.187599	0.000925376	0.104971	0.99995	Fam3c	family with sequence similarity 3, member C [Source:MGI Symbol;Acc:MGI:107892]	protein_coding
Phf14	-0.539338	-0.498678	-0.0406604	0.000925376	0.0210317	0.99995	Phf14	PHD finger protein 14 [Source:MGI Symbol;Acc:MGI:1923539]	protein_coding
Pga5	-2.78442	-1.95195	-0.832466	0.000928057	0.09996	0.99995	Pga5	pepsinogen 5, group I [Source:MGI Symbol;Acc:MGI:1915935]	protein_coding
1300002E11Rik	-0.7291	-0.645262	-0.083838	0.000933788	0.0284693	0.99995	1300002E11Rik	RIKEN cDNA 1300002E11 gene [Source:MGI Symbol;Acc:MGI:1919001]	lincRNA
Fubp1	0.639719	0.449069	0.19065	0.000938479	0.101389	0.99995	Fubp1	far upstream element (FUSE) binding protein 1 [Source:MGI Symbol;Acc:MGI:1196294]	protein_coding
Rab11fip5	-0.825386	-0.696026	-0.129359	0.000938753	0.0400904	0.99995	Rab11fip5	RAB11 family interacting protein 5 (class I) [Source:MGI Symbol;Acc:MGI:1098586]	protein_coding
Zfp874a	0.898798	0.46665	0.432148	0.000953695	0.255297	0.99995	Zfp874a	zinc finger protein 874a [Source:MGI Symbol;Acc:MGI:3040703]	protein_coding
Gm14005	0.893528	0.531187	0.362342	0.000960076	0.182486	0.99995	Gm14005	predicted gene 14005 [Source:MGI Symbol;Acc:MGI:3652191]	lincRNA
Ubap1	0.389346	0.45398	-0.0646336	0.000967739	0.00234664	0.99995	Ubap1	ubiquitin-associated protein 1 [Source:MGI Symbol;Acc:MGI:2149543]	protein_coding
Snx15	0.47828	0.32187	0.15641	0.000968968	0.121404	0.99995	Snx15	sorting nexin 15 [Source:MGI Symbol;Acc:MGI:1916274]	protein_coding
Sp2	0.603659	0.788139	-0.18448	0.000978597	0.00060012	0.99995	Sp2	Sp2 transcription factor [Source:MGI Symbol;Acc:MGI:1926162]	protein_coding
Srprb	0.54155	0.509009	0.0325408	0.000978597	0.0191818	0.99995	Srprb	signal recognition particle receptor, B subunit [Source:MGI Symbol;Acc:MGI:102964]	protein_coding
Ppp2r2c	0.816338	0.44452	0.371818	0.000986061	0.231481	0.99995	Ppp2r2c	protein phosphatase 2, regulatory subunit B, gamma [Source:MGI Symbol;Acc:MGI:2442660]	protein_coding
Chchd1	-0.422788	-0.377212	-0.0455761	0.000994959	0.0286094	0.99995	Chchd1	coiled-coil-helix-coiled-coil-helix domain containing 1 [Source:MGI Symbol;Acc:MGI:1913371]	protein_coding
Lrpprc	-0.373846	-0.291997	-0.081849	0.000995383	0.0627769	0.99995	Lrpprc	leucine-rich PPR-motif containing [Source:MGI Symbol;Acc:MGI:1919666]	protein_coding
Dpm2	-0.389231	-0.42893	0.0396994	0.000995768	0.00460985	0.99995	Dpm2	dolichol-phosphate (beta-D) mannosyltransferase 2 [Source:MGI Symbol;Acc:MGI:1330238]	protein_coding
Atxn7l3b	0.446544	0.394506	0.0520382	0.000999746	0.0307642	0.99995	Atxn7l3b	ataxin 7-like 3B [Source:MGI Symbol;Acc:MGI:1914971]	protein_coding
Copg2	-0.45974	-0.548101	0.0883603	0.001016	0.0017481	0.99995	Copg2	coatomer protein complex, subunit gamma 2 [Source:MGI Symbol;Acc:MGI:1858683]	protein_coding
Rnf216	0.371052	0.386425	-0.0153735	0.00102597	0.00843742	0.99995	Rnf216	ring finger protein 216 [Source:MGI Symbol;Acc:MGI:1344349]	protein_coding
Zfp120	0.523145	0.0639598	0.459186	0.00102597	0.847347	0.673977	Zfp120	zinc finger protein 120 [Source:MGI Symbol;Acc:MGI:1345179]	protein_coding
Slc16a10	0.673925	0.471914	0.202011	0.0010303	0.104804	0.99995	Slc16a10	solute carrier family 16 (monocarboxylic acid transporters), member 10 [Source:MGI Symbol;Acc:MGI:1919722]	protein_coding
Mrpl34	0.448582	0.513599	-0.0650167	0.00104283	0.00317627	0.99995	Mrpl34	mitochondrial ribosomal protein L34 [Source:MGI Symbol;Acc:MGI:2137227]	protein_coding
Defb7	1.64555	1.21622	0.429334	0.00104703	0.0831216	0.99995	Defb7	defensin beta 7 [Source:MGI Symbol;Acc:MGI:2179200]	protein_coding
Fdx1	0.656423	0.247904	0.408519	0.00105423	0.456597	0.970481	Fdx1	ferredoxin 1 [Source:MGI Symbol;Acc:MGI:103224]	protein_coding
Snord22	0.993943	1.00617	-0.012231	0.0010605	0.0114295	0.99995	Snord22	small nucleolar RNA, C/D box 22 [Source:MGI Symbol;Acc:MGI:1933385]	snoRNA
Ccdc155	-2.48921	-2.67167	0.182458	0.00106769	0.00485953	0.99995	Ccdc155	coiled-coil domain containing 155 [Source:MGI Symbol;Acc:MGI:2687329]	protein_coding
Slc35c1	-0.789618	-0.327997	-0.461621	0.0010755	0.401431	0.970481	Slc35c1	solute carrier family 35, member C1 [Source:MGI Symbol;Acc:MGI:2443301]	protein_coding
Dmtf1	0.468458	0.261873	0.206585	0.00107869	0.220444	0.99995	Dmtf1	cyclin D binding myb-like transcription factor 1 [Source:MGI Symbol;Acc:MGI:1344415]	protein_coding
Syne3	1.36178	1.71608	-0.354306	0.00108452	0.00121161	0.99995	Syne3	spectrin repeat containing, nuclear envelope family member 3 [Source:MGI Symbol;Acc:MGI:2442408]	protein_coding
Tuba1b	-0.484419	-0.262927	-0.221492	0.00108712	0.237754	0.99995	Tuba1b	tubulin, alpha 1B [Source:MGI Symbol;Acc:MGI:107804]	protein_coding
Tmem263	0.60039	0.147322	0.453068	0.00108957	0.663345	0.823149	Tmem263	transmembrane protein 263 [Source:MGI Symbol;Acc:MGI:2143652]	protein_coding
4933409K07Rik	0.982016	1.21905	-0.237037	0.00109885	0.00115255	0.99995
Gata2	-1.61857	-0.703744	-0.914825	0.00110184	0.374668	0.990913	Gata2	GATA binding protein 2 [Source:MGI Symbol;Acc:MGI:95662]	protein_coding
Foxh1	-0.894615	-0.495084	-0.399531	0.00110922	0.228668	0.99995	Foxh1	forkhead box H1 [Source:MGI Symbol;Acc:MGI:1347465]	protein_coding
Bbs9	-1.25613	-0.578202	-0.677933	0.00111474	0.340485	0.997641	Bbs9	Bardet-Biedl syndrome 9 (human) [Source:MGI Symbol;Acc:MGI:2442833]	protein_coding
Smagp	-0.51509	-0.276523	-0.238567	0.00111474	0.246085	0.99995	Smagp	small cell adhesion glycoprotein [Source:MGI Symbol;Acc:MGI:2448476]	protein_coding
Snrpd3	0.387777	0.266465	0.121312	0.00111474	0.115555	0.99995	Snrpd3	small nuclear ribonucleoprotein D3 [Source:MGI Symbol;Acc:MGI:1914582]	protein_coding
Pithd1	-0.489097	-0.618212	0.129115	0.0011245	0.000926173	0.99995	Pithd1	PITH (C-terminal proteasome-interacting domain of thioredoxin-like) domain containing 1 [Source:MGI Symbol;Acc:MGI:1913443]	protein_coding
Heatr3	-0.425684	-0.530547	0.104863	0.00113145	0.00110201	0.99995	Heatr3	HEAT repeat containing 3 [Source:MGI Symbol;Acc:MGI:2444491]	protein_coding
Ssh2	-0.698675	-0.507909	-0.190766	0.00113145	0.0920899	0.99995	Ssh2	slingshot homolog 2 (Drosophila) [Source:MGI Symbol;Acc:MGI:2679255]	protein_coding
Dhfr	-0.47191	-0.586551	0.114641	0.00113311	0.0011519	0.99995	Dhfr	dihydrofolate reductase [Source:MGI Symbol;Acc:MGI:94890]	protein_coding
Dpf2	0.368856	0.390192	-0.0213359	0.00113787	0.00776287	0.99995	Dpf2	D4, zinc and double PHD fingers family 2 [Source:MGI Symbol;Acc:MGI:109529]	protein_coding
Cwf19l1	0.388488	0.339406	0.0490821	0.00114053	0.0349332	0.99995	Cwf19l1	CWF19-like 1, cell cycle control (S. pombe) [Source:MGI Symbol;Acc:MGI:1919752]	protein_coding
Zfp748	0.631725	0.101226	0.530499	0.00114053	0.791844	0.750698	Zfp748	zinc finger protein 748 [Source:MGI Symbol;Acc:MGI:1916455]	protein_coding
Slc35e4	0.741798	0.628948	0.11285	0.00114137	0.0425077	0.99995	Slc35e4	solute carrier family 35, member E4 [Source:MGI Symbol;Acc:MGI:2144150]	protein_coding
Spns1	0.403815	0.380741	0.0230747	0.00114137	0.0204771	0.99995	Spns1	spinster homolog 1 [Source:MGI Symbol;Acc:MGI:1920908]	protein_coding
Trim2	-0.950046	-0.789971	-0.160075	0.00115755	0.0474804	0.99995	Trim2	tripartite motif-containing 2 [Source:MGI Symbol;Acc:MGI:1933163]	protein_coding
Sac3d1	0.496025	0.409853	0.0861716	0.00115996	0.0496967	0.99995	Sac3d1	SAC3 domain containing 1 [Source:MGI Symbol;Acc:MGI:1913656]	protein_coding
Erbin	-0.578216	-0.425795	-0.152421	0.00116593	0.088144	0.99995	Erbin	Erbb2 interacting protein [Source:MGI Symbol;Acc:MGI:1890169]	protein_coding
Atp9b	-0.525783	-0.360759	-0.165024	0.00116999	0.11781	0.99995	Atp9b	ATPase, class II, type 9B [Source:MGI Symbol;Acc:MGI:1354757]	protein_coding
Rtn4	0.574381	0.413319	0.161063	0.00117352	0.0982869	0.99995	Rtn4	reticulon 4 [Source:MGI Symbol;Acc:MGI:1915835]	protein_coding
Sh3kbp1	1.30285	0.582325	0.720527	0.00117352	0.358937	0.997641	Sh3kbp1	SH3-domain kinase binding protein 1 [Source:MGI Symbol;Acc:MGI:1889583]	protein_coding
Ppm1j	-1.55635	-1.24313	-0.313217	0.00117489	0.0589807	0.99995	Ppm1j	protein phosphatase 1J [Source:MGI Symbol;Acc:MGI:1919137]	protein_coding
Stox1	2.8663	1.7193	1.14699	0.00117648	0.183211	0.99995	Stox1	storkhead box 1 [Source:MGI Symbol;Acc:MGI:2684909]	protein_coding
Ptpn18	-1.82666	-0.985764	-0.840894	0.00117828	0.245618	0.99995	Ptpn18	protein tyrosine phosphatase, non-receptor type 18 [Source:MGI Symbol;Acc:MGI:108410]	protein_coding
Sfxn5	-1.19597	-0.625946	-0.570024	0.0011824	0.263798	0.99995	Sfxn5	sideroflexin 5 [Source:MGI Symbol;Acc:MGI:2137681]	protein_coding
Rhpn1	-2.34968	-0.475362	-1.87431	0.00120033	0.737307	0.814358	Rhpn1	rhophilin, Rho GTPase binding protein 1 [Source:MGI Symbol;Acc:MGI:1098783]	protein_coding
Prpf4	0.405036	0.418136	-0.0130997	0.00120376	0.0101091	0.99995	Prpf4	pre-mRNA processing factor 4 [Source:MGI Symbol;Acc:MGI:1917302]	protein_coding
Lgals1	-1.42185	-1.15814	-0.263709	0.00120871	0.0543126	0.99995	Lgals1	lectin, galactose binding, soluble 1 [Source:MGI Symbol;Acc:MGI:96777]	protein_coding
Morc1	-1.50038	-1.17276	-0.327617	0.00120871	0.0675003	0.99995	Morc1	microrchidia 1 [Source:MGI Symbol;Acc:MGI:1316740]	protein_coding
Rabepk	-0.487146	-0.454845	-0.0323008	0.00120871	0.0225174	0.99995	Rabepk	Rab9 effector protein with kelch motifs [Source:MGI Symbol;Acc:MGI:2139530]	protein_coding
Slc30a9	-0.489843	-0.355688	-0.134155	0.00121092	0.094943	0.99995	Slc30a9	solute carrier family 30 (zinc transporter), member 9 [Source:MGI Symbol;Acc:MGI:1923690]	protein_coding
Dmc1	-0.875432	-0.804348	-0.0710832	0.00121488	0.0254264	0.99995	Dmc1	DNA meiotic recombinase 1 [Source:MGI Symbol;Acc:MGI:105393]	protein_coding
Fanci	-0.50931	-0.3842	-0.12511	0.00122036	0.0805462	0.99995	Fanci	Fanconi anemia, complementation group I [Source:MGI Symbol;Acc:MGI:2384790]	protein_coding
2310030G06Rik	-0.96459	-0.725233	-0.239357	0.00122516	0.081996	0.99995	2310030G06Rik	RIKEN cDNA 2310030G06 gene [Source:MGI Symbol;Acc:MGI:1914202]	protein_coding
Fanca	-0.71961	-0.499842	-0.219768	0.00122516	0.114494	0.99995	Fanca	Fanconi anemia, complementation group A [Source:MGI Symbol;Acc:MGI:1341823]	protein_coding
Slc38a6	0.728945	0.939334	-0.210389	0.00122516	0.000799447	0.99995	Slc38a6	solute carrier family 38, member 6 [Source:MGI Symbol;Acc:MGI:3648156]	protein_coding
Zfp68	0.625452	0.157848	0.467605	0.00122516	0.65474	0.830051	Zfp68	zinc finger protein 68 [Source:MGI Symbol;Acc:MGI:1344427]	protein_coding
Srp9	0.670128	0.21649	0.453638	0.00122564	0.547277	0.943759	Srp9	signal recognition particle 9 [Source:MGI Symbol;Acc:MGI:1350930]	protein_coding
Tbcd	-0.771864	-0.690963	-0.0809017	0.0012275	0.0307775	0.99995	Tbcd	tubulin-specific chaperone d [Source:MGI Symbol;Acc:MGI:1919686]	protein_coding
Rnu7	-1.33729	-1.43158	0.0942924	0.00123161	0.00541686	0.99995	Rnu7	U7 small nuclear RNA [Source:MGI Symbol;Acc:MGI:97992]	snRNA
Lsm14b	-1.02602	-1.08395	0.0579286	0.00123234	0.0078609	0.99995	Lsm14b	LSM family member 14B [Source:MGI Symbol;Acc:MGI:3040677]	protein_coding
Cul4a	-0.588265	-0.510828	-0.0774371	0.00123677	0.0377872	0.99995	Cul4a	cullin 4A [Source:MGI Symbol;Acc:MGI:1914487]	protein_coding
Smim7	0.34138	0.212917	0.128463	0.00123677	0.167284	0.99995	Smim7	small integral membrane protein 7 [Source:MGI Symbol;Acc:MGI:1914068]	protein_coding
Nsun4	-0.676371	-0.607004	-0.0693671	0.00124557	0.0304839	0.99995	Nsun4	NOL1/NOP2/Sun domain family, member 4 [Source:MGI Symbol;Acc:MGI:1919431]	protein_coding
Ak1	1.9667	2.02445	-0.0577546	0.0012568	0.0111765	0.99995	Ak1	adenylate kinase 1 [Source:MGI Symbol;Acc:MGI:87977]	protein_coding
Slc25a43	-0.964367	-0.734863	-0.229505	0.0012568	0.0776588	0.99995	Slc25a43	solute carrier family 25, member 43 [Source:MGI Symbol;Acc:MGI:2684854]	protein_coding
Mtg1	-0.437771	-0.561746	0.123975	0.00126947	0.00085587	0.99995	Mtg1	mitochondrial ribosome-associated GTPase 1 [Source:MGI Symbol;Acc:MGI:2685015]	protein_coding
Lgr4	-1.1549	-0.965044	-0.189859	0.00126961	0.0474804	0.99995	Lgr4	leucine-rich repeat-containing G protein-coupled receptor 4 [Source:MGI Symbol;Acc:MGI:1891468]	protein_coding
Acvr1b	0.941423	0.795378	0.146045	0.00127428	0.0470558	0.99995	Acvr1b	activin A receptor, type 1B [Source:MGI Symbol;Acc:MGI:1338944]	protein_coding
Armc9	-1.21937	-0.836667	-0.382707	0.00127428	0.121404	0.99995	Armc9	armadillo repeat containing 9 [Source:MGI Symbol;Acc:MGI:1926045]	protein_coding
BC005624	0.482757	0.472006	0.0107519	0.00127428	0.0166284	0.99995	BC005624	cDNA sequence BC005624 [Source:MGI Symbol;Acc:MGI:2385132]	protein_coding
Brpf3	-0.551313	-0.362334	-0.188979	0.00127428	0.142067	0.99995	Brpf3	bromodomain and PHD finger containing, 3 [Source:MGI Symbol;Acc:MGI:2146836]	protein_coding
Chrna2	1.86566	1.6299	0.235759	0.00128526	0.039458	0.99995	Chrna2	cholinergic receptor, nicotinic, alpha polypeptide 2 (neuronal) [Source:MGI Symbol;Acc:MGI:87886]	protein_coding
Slc1a4	-1.58348	-0.991614	-0.591864	0.00128526	0.166623	0.99995	Slc1a4	solute carrier family 1 (glutamate/neutral amino acid transporter), member 4 [Source:MGI Symbol;Acc:MGI:2135601]	protein_coding
Adpgk	-0.348766	-0.308	-0.0407657	0.00129333	0.0345792	0.99995	Adpgk	ADP-dependent glucokinase [Source:MGI Symbol;Acc:MGI:1919391]	protein_coding
Ppp6r3	-0.390347	-0.0705026	-0.319844	0.00129392	0.767091	0.762817	Ppp6r3	protein phosphatase 6, regulatory subunit 3 [Source:MGI Symbol;Acc:MGI:1921807]	protein_coding
Zc3h7b	-1.47535	-1.26434	-0.211012	0.00129849	0.040372	0.99995	Zc3h7b	zinc finger CCCH type containing 7B [Source:MGI Symbol;Acc:MGI:1328310]	protein_coding
Zmym6	-0.704078	-0.428712	-0.275366	0.00130357	0.181555	0.99995	Zmym6	zinc finger, MYM-type 6 [Source:MGI Symbol;Acc:MGI:106505]	protein_coding
Rspry1	-0.930207	-0.727638	-0.202569	0.00131493	0.068799	0.99995	Rspry1	ring finger and SPRY domain containing 1 [Source:MGI Symbol;Acc:MGI:1914860]	protein_coding
B3gat2	-1.30612	-0.94265	-0.36347	0.00132314	0.0990617	0.99995	B3gat2	beta-1,3-glucuronyltransferase 2 (glucuronosyltransferase S) [Source:MGI Symbol;Acc:MGI:2389490]	protein_coding
Mcrip2	1.02256	0.49434	0.528216	0.0013232	0.319191	0.99995	Mcrip2	MAPK regulated corepressor interacting protein 2 [Source:MGI Symbol;Acc:MGI:1915491]	protein_coding
Gm2381	-0.611715	-0.382111	-0.229605	0.00132483	0.167646	0.99995	Gm2381	predicted gene 2381 [Source:MGI Symbol;Acc:MGI:3780549]	protein_coding
Ccdc22	-0.731911	-0.849128	0.117217	0.00133569	0.00330972	0.99995	Ccdc22	coiled-coil domain containing 22 [Source:MGI Symbol;Acc:MGI:1859608]	protein_coding
Pcbd2	-0.831983	-0.778395	-0.0535882	0.00133805	0.0234725	0.99995	Pcbd2	pterin 4 alpha carbinolamine dehydratase/dimerization cofactor of hepatocyte nuclear factor 1 alpha (TCF1) 2 [Source:MGI Symbol;Acc:MGI:1919812]	protein_coding
Cyp4f13	-1.26397	-0.779764	-0.484202	0.00134966	0.176933	0.99995	Cyp4f13	cytochrome P450, family 4, subfamily f, polypeptide 13 [Source:MGI Symbol;Acc:MGI:2158641]	protein_coding
Hspa4l	-1.20668	-0.653419	-0.553262	0.00134985	0.249206	0.99995	Hspa4l	heat shock protein 4 like [Source:MGI Symbol;Acc:MGI:107422]	protein_coding
Map1lc3a	0.68932	0.588853	0.100467	0.00136105	0.0438232	0.99995	Map1lc3a	microtubule-associated protein 1 light chain 3 alpha [Source:MGI Symbol;Acc:MGI:1915661]	protein_coding
Tspan8	-0.904901	-0.729234	-0.175668	0.00136754	0.0607383	0.99995	Tspan8	tetraspanin 8 [Source:MGI Symbol;Acc:MGI:2384918]	protein_coding
Ndrg4	-1.95281	-2.55418	0.601373	0.00136876	0.000568268	0.99995	Ndrg4	N-myc downstream regulated gene 4 [Source:MGI Symbol;Acc:MGI:2384590]	protein_coding
Tubgcp4	-0.572068	-0.296127	-0.275941	0.00137876	0.277632	0.99995	Tubgcp4	tubulin, gamma complex associated protein 4 [Source:MGI Symbol;Acc:MGI:1196293]	protein_coding
Ptpn13	0.488896	0.412741	0.0761541	0.0013893	0.0474804	0.99995	Ptpn13	protein tyrosine phosphatase, non-receptor type 13 [Source:MGI Symbol;Acc:MGI:103293]	protein_coding
Sf3b1	0.481417	0.314073	0.167344	0.00138999	0.148888	0.99995	Sf3b1	splicing factor 3b, subunit 1 [Source:MGI Symbol;Acc:MGI:1932339]	protein_coding
Eci3	-1.57165	-1.08545	-0.486198	0.00139801	0.120478	0.99995	Eci3	enoyl-Coenzyme A delta isomerase 3 [Source:MGI Symbol;Acc:MGI:1916373]	protein_coding
Gm13102	1.35147	0.573644	0.777822	0.00140246	0.399577	0.990913	Gm13102	predicted gene 13102 [Source:MGI Symbol;Acc:MGI:3703005]	protein_coding
Insl3	-1.61463	-0.607656	-1.00697	0.00140541	0.479148	0.960541	Insl3	insulin-like 3 [Source:MGI Symbol;Acc:MGI:108427]	protein_coding
9230102O04Rik	-1.98359	-1.55001	-0.433577	0.00140561	0.0681418	0.99995	9230102O04Rik	RIKEN cDNA 9230102O04 gene [Source:MGI Symbol;Acc:MGI:1924932]	protein_coding
2410003L11Rik	-0.64647	-0.64447	-0.002	0.00140666	0.01485	0.99995	2410003L11Rik	RIKEN cDNA 2410003L11 gene [Source:MGI Symbol;Acc:MGI:1916979]	processed_transcript
Elf5	-1.84846	-1.22196	-0.626499	0.00140815	0.142452	0.99995	Elf5	E74-like factor 5 [Source:MGI Symbol;Acc:MGI:1335079]	protein_coding
Il11	1.16773	1.64923	-0.481505	0.00140815	0.000251065	0.99995	Il11	interleukin 11 [Source:MGI Symbol;Acc:MGI:107613]	protein_coding
Tpm4	-0.383484	-0.396501	0.0130172	0.0014247	0.0112041	0.99995	Tpm4	tropomyosin 4 [Source:MGI Symbol;Acc:MGI:2449202]	protein_coding
Rpap3	0.47899	0.283816	0.195174	0.0014548	0.201812	0.99995	Rpap3	RNA polymerase II associated protein 3 [Source:MGI Symbol;Acc:MGI:1277218]	protein_coding
Nsfl1c	0.457879	0.205649	0.25223	0.0014628	0.368166	0.998716	Nsfl1c	NSFL1 (p97) cofactor (p47) [Source:MGI Symbol;Acc:MGI:3042273]	protein_coding
Smpd4	0.312765	0.377233	-0.0644676	0.00146322	0.0022704	0.99995	Smpd4	sphingomyelin phosphodiesterase 4 [Source:MGI Symbol;Acc:MGI:1924876]	protein_coding
Tacstd2	-0.95829	-0.652841	-0.30545	0.00146511	0.129182	0.99995	Tacstd2	tumor-associated calcium signal transducer 2 [Source:MGI Symbol;Acc:MGI:1861606]	protein_coding
D5Ertd577e	1.15565	0.552111	0.603541	0.00146675	0.331918	0.99995	D5Ertd577e	DNA segment, Chr 5, ERATO Doi 577, expressed [Source:MGI Symbol;Acc:MGI:1261918]	protein_coding
Snhg1	0.890963	0.533124	0.35784	0.00147622	0.19708	0.99995	Snhg1	small nucleolar RNA host gene 1 [Source:MGI Symbol;Acc:MGI:3763743]	processed_transcript
Rabggtb	0.36222	0.292114	0.0701063	0.00148034	0.0620796	0.99995	Rabggtb	Rab geranylgeranyl transferase, b subunit [Source:MGI Symbol;Acc:MGI:99537]	protein_coding
Usp29	1.13342	1.29084	-0.157421	0.00148034	0.00440321	0.99995	Usp29	ubiquitin specific peptidase 29 [Source:MGI Symbol;Acc:MGI:1888998]	protein_coding
E2f4	-0.367471	-0.357255	-0.0102163	0.00149903	0.0189027	0.99995	E2f4	E2F transcription factor 4 [Source:MGI Symbol;Acc:MGI:103012]	protein_coding
Vax2os	-2.2237	-1.55376	-0.669935	0.00150264	0.117642	0.99995	Vax2os	ventral anterior homeobox 2, opposite strand [Source:MGI Symbol;Acc:MGI:3583301]	antisense_RNA
Pkmyt1	-0.561994	-0.230167	-0.331827	0.00150873	0.426737	0.970481	Pkmyt1	protein kinase, membrane associated tyrosine/threonine 1 [Source:MGI Symbol;Acc:MGI:2137630]	protein_coding
Ankrd28	-0.405061	-0.252191	-0.15287	0.0015091	0.174846	0.99995	Ankrd28	ankyrin repeat domain 28 [Source:MGI Symbol;Acc:MGI:2145661]	protein_coding
Mettl6	0.452728	0.338045	0.114683	0.00151333	0.0909703	0.99995	Mettl6	methyltransferase like 6 [Source:MGI Symbol;Acc:MGI:1914261]	protein_coding
Nusap1	-0.640828	-0.560168	-0.0806602	0.00151333	0.0399708	0.99995	Nusap1	nucleolar and spindle associated protein 1 [Source:MGI Symbol;Acc:MGI:2675669]	protein_coding
Phkg2	-0.453139	-0.277954	-0.175185	0.00152526	0.184431	0.99995	Phkg2	phosphorylase kinase, gamma 2 (testis) [Source:MGI Symbol;Acc:MGI:1916211]	protein_coding
Panx1	-0.713731	-0.600506	-0.113225	0.00152926	0.0499627	0.99995	Panx1	pannexin 1 [Source:MGI Symbol;Acc:MGI:1860055]	protein_coding
Vwf	-2.08003	-1.48688	-0.59315	0.00152952	0.106948	0.99995	Vwf	Von Willebrand factor [Source:MGI Symbol;Acc:MGI:98941]	protein_coding
Snx18	-0.60598	-0.3837	-0.22228	0.00153259	0.167758	0.99995	Snx18	sorting nexin 18 [Source:MGI Symbol;Acc:MGI:2137642]	protein_coding
Rpp21	-0.541856	-0.554676	0.0128195	0.00154525	0.0128804	0.99995	Rpp21	ribonuclease P 21 subunit [Source:MGI Symbol;Acc:MGI:1914926]	protein_coding
Tnfrsf22	0.609942	0.762222	-0.152281	0.00155012	0.0015201	0.99995	Tnfrsf22	tumor necrosis factor receptor superfamily, member 22 [Source:MGI Symbol;Acc:MGI:1930270]	protein_coding
Crygd	-2.11325	-2.00907	-0.104171	0.00156139	0.0229088	0.99995	Crygd	crystallin, gamma D [Source:MGI Symbol;Acc:MGI:88524]	protein_coding
Tle1	-0.61464	-0.270043	-0.344596	0.00156139	0.384402	0.997641	Tle1	transducin-like enhancer of split 1 [Source:MGI Symbol;Acc:MGI:104636]	protein_coding
4933434E20Rik	0.347106	0.215979	0.131127	0.00156465	0.178364	0.99995	4933434E20Rik	RIKEN cDNA 4933434E20 gene [Source:MGI Symbol;Acc:MGI:1914027]	protein_coding
Pfdn6	0.496143	0.381509	0.114633	0.00156465	0.0809396	0.99995	Pfdn6	prefoldin subunit 6 [Source:MGI Symbol;Acc:MGI:95908]	protein_coding
Iqcb1	-1.58533	-1.48474	-0.100594	0.00157191	0.0248485	0.99995	Iqcb1	IQ calmodulin-binding motif containing 1 [Source:MGI Symbol;Acc:MGI:2443764]	protein_coding
Actn2	0.849128	0.660592	0.188536	0.00157996	0.0770916	0.99995	Actn2	actinin alpha 2 [Source:MGI Symbol;Acc:MGI:109192]	protein_coding
Supt4a	0.507089	0.333429	0.17366	0.00158455	0.150024	0.99995	Supt4a	suppressor of Ty 4A [Source:MGI Symbol;Acc:MGI:107416]	protein_coding
H2-M5	-1.83405	-2.31897	0.48492	0.00159563	0.00106001	0.99995	H2-M5	histocompatibility 2, M region locus 5 [Source:MGI Symbol;Acc:MGI:95917]	protein_coding
Ccnd1	-1.71699	-0.237516	-1.47947	0.00160367	0.831966	0.750698	Ccnd1	cyclin D1 [Source:MGI Symbol;Acc:MGI:88313]	protein_coding
Aldh18a1	-1.44764	-0.777948	-0.669694	0.00162697	0.26218	0.99995	Aldh18a1	aldehyde dehydrogenase 18 family, member A1 [Source:MGI Symbol;Acc:MGI:1888908]	protein_coding
Gng2	-1.1443	-0.210201	-0.934104	0.00162697	0.767091	0.814358	Gng2	guanine nucleotide binding protein (G protein), gamma 2 [Source:MGI Symbol;Acc:MGI:102705]	protein_coding
Caskin1	-0.651815	-0.326732	-0.325083	0.0016304	0.306941	0.99995	Caskin1	CASK interacting protein 1 [Source:MGI Symbol;Acc:MGI:2442952]	protein_coding
Gls2	-0.689395	-0.644054	-0.0453407	0.0016304	0.026714	0.99995	Gls2	glutaminase 2 (liver, mitochondrial) [Source:MGI Symbol;Acc:MGI:2143539]	protein_coding
Ube2a	-0.67696	-0.483615	-0.193345	0.00163645	0.111671	0.99995	Ube2a	ubiquitin-conjugating enzyme E2A [Source:MGI Symbol;Acc:MGI:102959]	protein_coding
Traip	0.366383	0.329973	0.0364101	0.00163845	0.034497	0.99995	Traip	TRAF-interacting protein [Source:MGI Symbol;Acc:MGI:1096377]	protein_coding
Mmab	-0.825733	-0.596155	-0.229578	0.00164399	0.106765	0.99995	Mmab	methylmalonic aciduria (cobalamin deficiency) cblB type homolog (human) [Source:MGI Symbol;Acc:MGI:1924947]	protein_coding
Yme1l1	0.51793	0.317814	0.200116	0.00164399	0.187193	0.99995	Yme1l1	YME1-like 1 (S. cerevisiae) [Source:MGI Symbol;Acc:MGI:1351651]	protein_coding
Cnot6l	-0.615329	-0.629663	0.0143341	0.00165975	0.0130928	0.99995	Cnot6l	CCR4-NOT transcription complex, subunit 6-like [Source:MGI Symbol;Acc:MGI:2443154]	protein_coding
Cd200	-3.14939	-2.01461	-1.13478	0.00166489	0.163189	0.99995	Cd200	CD200 antigen [Source:MGI Symbol;Acc:MGI:1196990]	protein_coding
Kyat1	-1.05088	-0.877657	-0.173221	0.00166691	0.0539797	0.99995	Kyat1	kynurenine aminotransferase 1 [Source:MGI Symbol;Acc:MGI:1917516]	protein_coding
Osbpl7	0.569956	0.569228	0.000728097	0.00167334	0.0166455	0.99995	Osbpl7	oxysterol binding protein-like 7 [Source:MGI Symbol;Acc:MGI:1918490]	protein_coding
Rnf225	-1.61813	-0.901789	-0.716337	0.00167334	0.24223	0.99995	Rnf225	ring finger protein 225 [Source:MGI Symbol;Acc:MGI:1924198]	protein_coding
Elmo3	-0.943273	-0.597372	-0.345901	0.0016901	0.171969	0.99995	Elmo3	engulfment and cell motility 3 [Source:MGI Symbol;Acc:MGI:2679007]	protein_coding
Hmmr	-0.404488	-0.376244	-0.028244	0.00170232	0.0284478	0.99995	Hmmr	hyaluronan mediated motility receptor (RHAMM) [Source:MGI Symbol;Acc:MGI:104667]	protein_coding
Ccdc47	0.370876	0.23916	0.131716	0.001703	0.162622	0.99995	Ccdc47	coiled-coil domain containing 47 [Source:MGI Symbol;Acc:MGI:1914413]	protein_coding
Mcee	-0.634917	-0.47589	-0.159027	0.00171067	0.0929301	0.99995	Mcee	methylmalonyl CoA epimerase [Source:MGI Symbol;Acc:MGI:1920974]	protein_coding
Rad51c	-0.842935	-0.833804	-0.00913137	0.00171927	0.0174532	0.99995	Rad51c	RAD51 paralog C [Source:MGI Symbol;Acc:MGI:2150020]	protein_coding
Zbtb7b	0.54704	0.821515	-0.274475	0.00173093	9.90848e-05	0.99995	Zbtb7b	zinc finger and BTB domain containing 7B [Source:MGI Symbol;Acc:MGI:102755]	protein_coding
Dlg1	-0.432677	-0.268448	-0.164229	0.00173224	0.183249	0.99995	Dlg1	discs, large homolog 1 (Drosophila) [Source:MGI Symbol;Acc:MGI:107231]	protein_coding
Top2a	-0.574661	-0.305624	-0.269037	0.00173393	0.271843	0.99995	Top2a	topoisomerase (DNA) II alpha [Source:MGI Symbol;Acc:MGI:98790]	protein_coding
Usp46	0.739152	0.30592	0.433232	0.00174371	0.423552	0.990913	Usp46	ubiquitin specific peptidase 46 [Source:MGI Symbol;Acc:MGI:1916977]	protein_coding
Sec24a	0.591774	0.395199	0.196575	0.00175289	0.145813	0.99995	Sec24a	Sec24 related gene family, member A (S. cerevisiae) [Source:MGI Symbol;Acc:MGI:1924621]	protein_coding
Map2k1	-0.42893	-0.428413	-0.000516544	0.00175705	0.0168367	0.99995	Map2k1	mitogen-activated protein kinase kinase 1 [Source:MGI Symbol;Acc:MGI:1346866]	protein_coding
Irak1bp1	0.873234	1.14649	-0.27326	0.00178008	0.00124888	0.99995	Irak1bp1	interleukin-1 receptor-associated kinase 1 binding protein 1 [Source:MGI Symbol;Acc:MGI:1929475]	protein_coding
Appbp2	0.460644	0.232156	0.228488	0.00178936	0.307015	0.99995	Appbp2	amyloid beta precursor protein (cytoplasmic tail) binding protein 2 [Source:MGI Symbol;Acc:MGI:1914134]	protein_coding
Snapc2	0.474118	0.244029	0.230089	0.00179688	0.293734	0.99995	Snapc2	small nuclear RNA activating complex, polypeptide 2 [Source:MGI Symbol;Acc:MGI:1914861]	protein_coding
Vps33a	0.373687	0.307087	0.0665997	0.00179688	0.0609819	0.99995	Vps33a	VPS33A CORVET/HOPS core subunit [Source:MGI Symbol;Acc:MGI:1924823]	protein_coding
Anxa9	-0.536443	-0.747773	0.21133	0.00179942	0.000356393	0.99995	Anxa9	annexin A9 [Source:MGI Symbol;Acc:MGI:1923711]	protein_coding
Dusp1	-1.12132	-0.613885	-0.507434	0.00179942	0.256872	0.99995	Dusp1	dual specificity phosphatase 1 [Source:MGI Symbol;Acc:MGI:105120]	protein_coding
Brf2	0.55304	0.537227	0.0158127	0.00180287	0.0218003	0.99995	Brf2	BRF2, RNA polymerase III transcription initiation factor 50kDa subunit [Source:MGI Symbol;Acc:MGI:1913903]	protein_coding
Nfic	1.44747	1.23345	0.214023	0.00180287	0.0511907	0.99995	Nfic	nuclear factor I/C [Source:MGI Symbol;Acc:MGI:109591]	protein_coding
Gps1	-0.401333	-0.309964	-0.0913687	0.00180475	0.0834338	0.99995	Gps1	G protein pathway suppressor 1 [Source:MGI Symbol;Acc:MGI:2384801]	protein_coding
Zfp706	0.44069	0.356432	0.0842579	0.00180528	0.0666678	0.99995	Zfp706	zinc finger protein 706 [Source:MGI Symbol;Acc:MGI:1915286]	protein_coding
Cnbd2	0.78799	0.713068	0.0749213	0.00182373	0.035322	0.99995	Cnbd2	cyclic nucleotide binding domain containing 2 [Source:MGI Symbol;Acc:MGI:1918123]	protein_coding
Dda1	0.471844	0.512262	-0.0404184	0.00182373	0.00865931	0.99995	Dda1	DET1 and DDB1 associated 1 [Source:MGI Symbol;Acc:MGI:1913748]	protein_coding
Cog6	-0.566289	-0.552406	-0.013883	0.00182797	0.020501	0.99995	Cog6	component of oligomeric golgi complex 6 [Source:MGI Symbol;Acc:MGI:1914792]	protein_coding
Dcp2	-0.547606	-0.584333	0.0367265	0.0018281	0.00998784	0.99995	Dcp2	decapping mRNA 2 [Source:MGI Symbol;Acc:MGI:1917890]	protein_coding
Palm3	0.814003	0.777501	0.036502	0.00183957	0.0247287	0.99995	Palm3	paralemmin 3 [Source:MGI Symbol;Acc:MGI:1921587]	protein_coding
Zfp958	0.653355	0.549444	0.10391	0.00183957	0.0541548	0.99995	Zfp958	zinc finger protein 958 [Source:MGI Symbol;Acc:MGI:2385298]	protein_coding
Gm19510	-1.44073	-1.22092	-0.219806	0.00184927	0.0513885	0.99995	AC129931.1		lincRNA
Chid1	-0.509574	-0.552481	0.0429066	0.00185685	0.00873174	0.99995	Chid1	chitinase domain containing 1 [Source:MGI Symbol;Acc:MGI:1915288]	protein_coding
Dgat1	-0.488059	-0.583785	0.0957257	0.00186462	0.00313618	0.99995	Dgat1	diacylglycerol O-acyltransferase 1 [Source:MGI Symbol;Acc:MGI:1333825]	protein_coding
Hectd4	-0.577736	-0.42647	-0.151266	0.00189577	0.102522	0.99995	Hectd4	HECT domain E3 ubiquitin protein ligase 4 [Source:MGI Symbol;Acc:MGI:3647820]	protein_coding
4930444M15Rik	0.733914	0.604384	0.12953	0.00190288	0.0618709	0.99995	4930444M15Rik	RIKEN cDNA 4930444M15 gene [Source:MGI Symbol;Acc:MGI:1923039]	lincRNA
Fmc1	0.556674	0.584201	-0.027527	0.00190351	0.0121254	0.99995	Fmc1	formation of mitochondrial complex V assembly factor 1 [Source:MGI Symbol;Acc:MGI:1913367]	protein_coding
Grik5	-2.91534	-2.29004	-0.625295	0.00190351	0.0713884	0.99995	Grik5	glutamate receptor, ionotropic, kainate 5 (gamma 2) [Source:MGI Symbol;Acc:MGI:95818]	protein_coding
Ctdsp2	-0.384016	-0.122406	-0.261609	0.00190446	0.569392	0.943759	Ctdsp2	CTD (carboxy-terminal domain, RNA polymerase II, polypeptide A) small phosphatase 2 [Source:MGI Symbol;Acc:MGI:1098748]	protein_coding
Epop	-0.83247	-0.477797	-0.354673	0.00190824	0.230778	0.99995	Epop	elongin BC and polycomb repressive complex 2 associated protein [Source:MGI Symbol;Acc:MGI:2143991]	protein_coding
Haus4	-0.504476	-0.512186	0.00770924	0.00191646	0.0158509	0.99995	Haus4	HAUS augmin-like complex, subunit 4 [Source:MGI Symbol;Acc:MGI:1261794]	protein_coding
Snord55	1.20049	0.872751	0.327736	0.00192666	0.110275	0.99995	Snord55	small nucleolar RNA, C/D box 55 [Source:MGI Symbol;Acc:MGI:3819543]	snoRNA
Pdcd7	-0.455849	-0.502618	0.0467685	0.00193397	0.00764175	0.99995	Pdcd7	programmed cell death 7 [Source:MGI Symbol;Acc:MGI:1859170]	protein_coding
Drg2	0.452025	0.254393	0.197632	0.0019365	0.243467	0.99995	Drg2	developmentally regulated GTP binding protein 2 [Source:MGI Symbol;Acc:MGI:1342307]	protein_coding
1700084D21Rik	1.53957	1.14023	0.399346	0.00194082	0.09996	0.99995	AC139155.1		lincRNA
Nudt12	0.802588	0.562787	0.239802	0.00194082	0.125717	0.99995	Nudt12	nudix (nucleoside diphosphate linked moiety X)-type motif 12 [Source:MGI Symbol;Acc:MGI:1915243]	protein_coding
Hira	0.384229	0.249449	0.13478	0.00194209	0.164901	0.99995	Hira	histone cell cycle regulator [Source:MGI Symbol;Acc:MGI:99430]	protein_coding
Efr3a	-0.517027	-0.648357	0.13133	0.00195212	0.00182127	0.99995	Efr3a	EFR3 homolog A [Source:MGI Symbol;Acc:MGI:1923990]	protein_coding
Parp9	-1.17777	-1.48121	0.303441	0.00196226	0.00162317	0.99995	Parp9	poly (ADP-ribose) polymerase family, member 9 [Source:MGI Symbol;Acc:MGI:1933117]	protein_coding
Myo7a	-0.798108	-0.521616	-0.276492	0.00197366	0.162218	0.99995	Myo7a	myosin VIIA [Source:MGI Symbol;Acc:MGI:104510]	protein_coding
Fbxo18	-0.699008	-0.820013	0.121005	0.00197501	0.00411969	0.99995	Fbxo18	F-box protein 18 [Source:MGI Symbol;Acc:MGI:1354699]	protein_coding
Gadd45gip1	0.588428	0.570438	0.0179908	0.00197501	0.0229088	0.99995	Gadd45gip1	growth arrest and DNA-damage-inducible, gamma interacting protein 1 [Source:MGI Symbol;Acc:MGI:1914947]	protein_coding
Lrrc42	0.595354	0.544107	0.0512472	0.00197501	0.0345792	0.99995	Lrrc42	leucine rich repeat containing 42 [Source:MGI Symbol;Acc:MGI:1925059]	protein_coding
Maea	0.360336	0.253798	0.106538	0.00197501	0.124764	0.99995	Maea	macrophage erythroblast attacher [Source:MGI Symbol;Acc:MGI:1891748]	protein_coding
Pla2g12a	0.544114	0.453434	0.0906803	0.00197501	0.0593411	0.99995	Pla2g12a	phospholipase A2, group XIIA [Source:MGI Symbol;Acc:MGI:1913600]	protein_coding
Rnf170	-0.755234	-0.623926	-0.131308	0.00197501	0.0609819	0.99995	Rnf170	ring finger protein 170 [Source:MGI Symbol;Acc:MGI:1924983]	protein_coding
Dppa4	0.41684	0.241213	0.175627	0.00198016	0.228327	0.99995	Dppa4	developmental pluripotency associated 4 [Source:MGI Symbol;Acc:MGI:2157525]	protein_coding
Parp2	-0.436778	-0.481389	0.0446107	0.00198016	0.00784435	0.99995	Parp2	poly (ADP-ribose) polymerase family, member 2 [Source:MGI Symbol;Acc:MGI:1341112]	protein_coding
Nipsnap1	-0.980918	-0.988646	0.00772871	0.00198327	0.0168199	0.99995	Nipsnap1	nipsnap homolog 1 [Source:MGI Symbol;Acc:MGI:1278344]	protein_coding
Pdzk1ip1	-1.2105	-0.734567	-0.475934	0.00199464	0.203013	0.99995	Pdzk1ip1	PDZK1 interacting protein 1 [Source:MGI Symbol;Acc:MGI:1914432]	protein_coding
Dnajc13	-0.339462	-0.164621	-0.174841	0.00199781	0.337402	0.99995	Dnajc13	DnaJ heat shock protein family (Hsp40) member C13 [Source:MGI Symbol;Acc:MGI:2676368]	protein_coding
L1cam	-0.942006	-0.570338	-0.371667	0.00199804	0.204368	0.99995	L1cam	L1 cell adhesion molecule [Source:MGI Symbol;Acc:MGI:96721]	protein_coding
Tmtc1	-0.8176	-0.415849	-0.401752	0.00199804	0.307015	0.99995	Tmtc1	transmembrane and tetratricopeptide repeat containing 1 [Source:MGI Symbol;Acc:MGI:3039590]	protein_coding
Cdc42se1	0.501393	0.569938	-0.0685454	0.00200693	0.00592852	0.99995	Cdc42se1	CDC42 small effector 1 [Source:MGI Symbol;Acc:MGI:1889510]	protein_coding
Fbxo25	-0.610332	-0.41941	-0.190921	0.00202401	0.137011	0.99995	Fbxo25	F-box protein 25 [Source:MGI Symbol;Acc:MGI:1914072]	protein_coding
Kctd15	-1.16793	-0.494627	-0.673303	0.00203458	0.419358	0.997641	Kctd15	potassium channel tetramerisation domain containing 15 [Source:MGI Symbol;Acc:MGI:2385276]	protein_coding
Atp2c1	-0.525723	-0.556393	0.0306696	0.00206221	0.0115772	0.99995	Atp2c1	ATPase, Ca++-sequestering [Source:MGI Symbol;Acc:MGI:1889008]	protein_coding
Kcnn4	1.79327	1.40842	0.384851	0.00206624	0.0817803	0.99995	Kcnn4	potassium intermediate/small conductance calcium-activated channel, subfamily N, member 4 [Source:MGI Symbol;Acc:MGI:1277957]	protein_coding
Tmed9	0.358491	0.145031	0.21346	0.00207667	0.447114	0.990913	Tmed9	transmembrane p24 trafficking protein 9 [Source:MGI Symbol;Acc:MGI:1914761]	protein_coding
Gdi1	-0.886935	-0.539319	-0.347615	0.00208116	0.203666	0.99995	Gdi1	guanosine diphosphate (GDP) dissociation inhibitor 1 [Source:MGI Symbol;Acc:MGI:99846]	protein_coding
Gas1	-4.70037	-2.10094	-2.59942	0.0020863		0.997641	Gas1	growth arrest specific 1 [Source:MGI Symbol;Acc:MGI:95655]	protein_coding
Gm6981	-0.901603	-0.793375	-0.108228	0.0020863	0.0438232	0.99995	Gm6981	predicted pseudogene 6981 [Source:MGI Symbol;Acc:MGI:3646966]	processed_pseudogene
Pfdn2	0.486024	0.525119	-0.0390948	0.00210273	0.0100115	0.99995	Pfdn2	prefoldin 2 [Source:MGI Symbol;Acc:MGI:1276111]	protein_coding
Zfp106	-0.204139	-0.232921	0.0287817	0.00211225	0.00581994	0.99995	Zfp106	zinc finger protein 106 [Source:MGI Symbol;Acc:MGI:1270153]	protein_coding
Gm4565	2.63061	2.49578	0.134833	0.00212264	0.0282361	0.99995	Gm4565	predicted gene 4565 [Source:MGI Symbol;Acc:MGI:3782749]	protein_coding
LOC101055864	2.63061	2.49578	0.134833	0.00212264	0.0282361	0.99995	Gm4513	predicted gene 4513 [Source:MGI Symbol;Acc:MGI:3782698]	protein_coding
Stard3	-0.454253	-0.116284	-0.337968	0.00212349	0.668702	0.908812	Stard3	START domain containing 3 [Source:MGI Symbol;Acc:MGI:1929618]	protein_coding
Tdp1	-0.560097	-0.527806	-0.0322904	0.00212595	0.0290746	0.99995	Tdp1	tyrosyl-DNA phosphodiesterase 1 [Source:MGI Symbol;Acc:MGI:1920036]	protein_coding
Pdik1l	-0.398626	-0.230835	-0.167791	0.00213387	0.229702	0.99995	Pdik1l	PDLIM1 interacting kinase 1 like [Source:MGI Symbol;Acc:MGI:2385213]	protein_coding
Cep83	-0.382628	-0.390482	0.00785419	0.00214161	0.0160138	0.99995	Cep83	centrosomal protein 83 [Source:MGI Symbol;Acc:MGI:1924298]	protein_coding
Ppan	0.705934	0.584819	0.121115	0.00214652	0.0631427	0.99995	Ppan	peter pan homolog (Drosophila) [Source:MGI Symbol;Acc:MGI:2178445]	protein_coding
Phf10	-0.715869	-1.05988	0.344015	0.00214691	0.000147842	0.99995	Phf10	PHD finger protein 10 [Source:MGI Symbol;Acc:MGI:1919307]	protein_coding
Mpv17	-0.468096	-0.424267	-0.0438289	0.0021491	0.0379645	0.99995	Mpv17	MpV17 mitochondrial inner membrane protein [Source:MGI Symbol;Acc:MGI:97138]	protein_coding
Fnbp1	0.564019	0.696922	-0.132903	0.00215143	0.0024989	0.99995	Fnbp1	formin binding protein 1 [Source:MGI Symbol;Acc:MGI:109606]	protein_coding
Gm13212	0.69484	0.223456	0.471384	0.00215143	0.569199	0.943759	Gm13212	predicted gene 13212 [Source:MGI Symbol;Acc:MGI:3651014]	protein_coding
Col4a3bp	-0.376336	-0.22396	-0.152376	0.00215146	0.216044	0.99995	Col4a3bp	collagen, type IV, alpha 3 (Goodpasture antigen) binding protein [Source:MGI Symbol;Acc:MGI:1915268]	protein_coding
Gpr108	-0.394518	-0.5293	0.134782	0.0021552	0.000819251	0.99995	Gpr108	G protein-coupled receptor 108 [Source:MGI Symbol;Acc:MGI:1925558]	protein_coding
Rad50	-0.31491	-0.165117	-0.149793	0.0021552	0.291776	0.99995	Rad50	RAD50 double strand break repair protein [Source:MGI Symbol;Acc:MGI:109292]	protein_coding
Rps6kc1	-1.03152	-0.844876	-0.186642	0.0021552	0.0669357	0.99995	Rps6kc1	ribosomal protein S6 kinase polypeptide 1 [Source:MGI Symbol;Acc:MGI:2443419]	protein_coding
Son	0.274565	0.279522	-0.00495746	0.0021552	0.01668	0.99995	Son	Son DNA binding protein [Source:MGI Symbol;Acc:MGI:98353]	protein_coding
Cyp2b23	-2.07288	-1.32408	-0.748802	0.00215746	0.178237	0.99995	Cyp2b23	cytochrome P450, family 2, subfamily b, polypeptide 23 [Source:MGI Symbol;Acc:MGI:3646735]	protein_coding
E130308A19Rik	-0.58171	-0.511105	-0.0706048	0.00215746	0.0455059	0.99995	E130308A19Rik	RIKEN cDNA E130308A19 gene [Source:MGI Symbol;Acc:MGI:2442164]	protein_coding
Mtpn	0.280205	0.091025	0.18918	0.00215746	0.565037	0.943759	Mtpn	myotrophin [Source:MGI Symbol;Acc:MGI:99445]	protein_coding
Rnd3	0.572832	0.606002	-0.0331702	0.00215919	0.0122683	0.99995	Rnd3	Rho family GTPase 3 [Source:MGI Symbol;Acc:MGI:1921444]	protein_coding
Kcng3	3.3975	1.97292	1.42458	0.0021643	0.217795	0.99995	Kcng3	potassium voltage-gated channel, subfamily G, member 3 [Source:MGI Symbol;Acc:MGI:2663923]	protein_coding
Akip1	-0.510936	-0.533209	0.0222731	0.00218548	0.0137402	0.99995	Akip1	A kinase (PRKA) interacting protein 1 [Source:MGI Symbol;Acc:MGI:3041226]	protein_coding
Gid4	-0.698341	-0.574045	-0.124296	0.00218548	0.0664973	0.99995	Gid4	GID complex subunit 4, VID24 homolog [Source:MGI Symbol;Acc:MGI:1914021]	protein_coding
Rdm1	-0.646369	-0.514038	-0.132331	0.00218548	0.0785322	0.99995	Rdm1	RAD52 motif 1 [Source:MGI Symbol;Acc:MGI:1913849]	protein_coding
Plcd4	1.63507	1.62636	0.00871343	0.00219335	0.0204771	0.99995	Plcd4	phospholipase C, delta 4 [Source:MGI Symbol;Acc:MGI:107469]	protein_coding
Coa7	0.530522	0.612237	-0.0817151	0.00219491	0.00544911	0.99995	Coa7	cytochrome c oxidase assembly factor 7 [Source:MGI Symbol;Acc:MGI:1917143]	protein_coding
Ckmt1	-0.43293	-0.475993	0.0430635	0.00220777	0.00884388	0.99995	Ckmt1	creatine kinase, mitochondrial 1, ubiquitous [Source:MGI Symbol;Acc:MGI:99441]	protein_coding
Copb2	-0.308108	-0.276824	-0.0312838	0.002216	0.0405935	0.99995	Copb2	coatomer protein complex, subunit beta 2 (beta prime) [Source:MGI Symbol;Acc:MGI:1354962]	protein_coding
Raver1	-0.386405	-0.0675381	-0.318867	0.002216	0.786082	0.814358	Raver1	ribonucleoprotein, PTB-binding 1 [Source:MGI Symbol;Acc:MGI:1919016]	protein_coding
Fkbp15	-0.427701	-0.23517	-0.192531	0.0022239	0.264387	0.99995	Fkbp15	FK506 binding protein 15 [Source:MGI Symbol;Acc:MGI:2444782]	protein_coding
Rfxap	0.623923	0.513319	0.110604	0.00224328	0.0671599	0.99995	Rfxap	regulatory factor X-associated protein [Source:MGI Symbol;Acc:MGI:2180854]	protein_coding
Pou2f3	-1.46648	-1.11745	-0.349024	0.00224356	0.0955354	0.99995	Pou2f3	POU domain, class 2, transcription factor 3 [Source:MGI Symbol;Acc:MGI:102565]	protein_coding
Srfbp1	0.523819	0.381453	0.142366	0.00224356	0.114711	0.99995	Srfbp1	serum response factor binding protein 1 [Source:MGI Symbol;Acc:MGI:1914472]	protein_coding
Kank4os	-0.849455	-1.18019	0.33074	0.00224797	0.000451479	0.99995	Kank4os	KN motif and ankyrin repeat domains 4, opposite strand [Source:MGI Symbol;Acc:MGI:3026921]	antisense_RNA
Atxn3	0.669466	0.0509703	0.618495	0.00225106	0.917858	0.726372	Atxn3	ataxin 3 [Source:MGI Symbol;Acc:MGI:1099442]	protein_coding
B020004J07Rik	1.33701	0.813661	0.523349	0.00225106	0.205583	0.99995	B020004J07Rik	RIKEN cDNA B020004J07 gene [Source:MGI Symbol;Acc:MGI:3588238]	protein_coding
Ttc19	0.363959	0.287404	0.0765553	0.00226343	0.0817496	0.99995	Ttc19	tetratricopeptide repeat domain 19 [Source:MGI Symbol;Acc:MGI:1920045]	protein_coding
Mcf2	-1.66408	-1.12325	-0.540832	0.00227965	0.150067	0.99995	Mcf2	mcf.2 transforming sequence [Source:MGI Symbol;Acc:MGI:96932]	protein_coding
Mbd3l2	1.52639	1.49201	0.0343827	0.00228544	0.0238013	0.99995	Mbd3l2	methyl-CpG binding domain protein 3-like 2 [Source:MGI Symbol;Acc:MGI:2158460]	protein_coding
Col9a3	4.63928	-0.238529	4.87781	0.00228981	0.945454	0.51644	Col9a3	collagen, type IX, alpha 3 [Source:MGI Symbol;Acc:MGI:894686]	protein_coding
Cops5	-0.385546	-0.558215	0.172669	0.00230256	0.000269388	0.99995	Cops5	COP9 signalosome subunit 5 [Source:MGI Symbol;Acc:MGI:1349415]	protein_coding
Med4	0.44056	0.29566	0.1449	0.0023071	0.155954	0.99995	Med4	mediator complex subunit 4 [Source:MGI Symbol;Acc:MGI:1914631]	protein_coding
Cnpy2	-0.825997	-0.729221	-0.0967765	0.00232844	0.0467274	0.99995	Cnpy2	canopy FGF signaling regulator 2 [Source:MGI Symbol;Acc:MGI:1928477]	protein_coding
Plppr3	0.890417	0.941577	-0.0511598	0.00234829	0.0138357	0.99995	Plppr3	phospholipid phosphatase related 3 [Source:MGI Symbol;Acc:MGI:2388640]	protein_coding
Atg12	0.432999	0.509919	-0.0769205	0.00234948	0.00469201	0.99995	Atg12	autophagy related 12 [Source:MGI Symbol;Acc:MGI:1914776]	protein_coding
Arhgef18	-0.612896	-0.501944	-0.110951	0.00235393	0.069694	0.99995	Arhgef18	rho/rac guanine nucleotide exchange factor (GEF) 18 [Source:MGI Symbol;Acc:MGI:2142567]	protein_coding
Ate1	0.561329	0.509003	0.052326	0.00237534	0.0400754	0.99995	Ate1	arginyltransferase 1 [Source:MGI Symbol;Acc:MGI:1333870]	protein_coding
Elof1	0.311691	0.294826	0.0168651	0.00237621	0.030778	0.99995	Elof1	ELF1 homolog, elongation factor 1 [Source:MGI Symbol;Acc:MGI:1913376]	protein_coding
Brd7	-0.401837	-0.338064	-0.0637732	0.00238112	0.0609819	0.99995	Brd7	bromodomain containing 7 [Source:MGI Symbol;Acc:MGI:1349766]	protein_coding
Zyg11a	0.677528	0.79966	-0.122133	0.00238284	0.00468965	0.99995	Zyg11a	zyg-11 family member A, cell cycle regulator [Source:MGI Symbol;Acc:MGI:2446208]	protein_coding
Xlr5a	-1.36565	-0.470565	-0.895082	0.00238643	0.540887	0.970481	Xlr5a	X-linked lymphocyte-regulated 5A [Source:MGI Symbol;Acc:MGI:3574108]	protein_coding
Csrp2	-0.657651	-0.499634	-0.158018	0.00238896	0.0992476	0.99995	Csrp2	cysteine and glycine-rich protein 2 [Source:MGI Symbol;Acc:MGI:1202907]	protein_coding
Zmpste24	0.626005	0.477471	0.148535	0.00241467	0.0981523	0.99995	Zmpste24	zinc metallopeptidase, STE24 [Source:MGI Symbol;Acc:MGI:1890508]	protein_coding
Spg20	0.487542	0.327958	0.159585	0.00244131	0.156977	0.99995	Spg20	spastic paraplegia 20, spartin (Troyer syndrome) homolog (human) [Source:MGI Symbol;Acc:MGI:2139806]	protein_coding
Tmem54	-1.79195	-0.616904	-1.17505	0.00244131	0.543353	0.970481	Tmem54	transmembrane protein 54 [Source:MGI Symbol;Acc:MGI:1913510]	protein_coding
Zfp251	-0.458015	-0.362395	-0.0956204	0.00245524	0.0839392	0.99995	Zfp251	zinc finger protein 251 [Source:MGI Symbol;Acc:MGI:1918841]	protein_coding
Mrpl38	-0.438507	-0.402851	-0.0356559	0.00246318	0.037756	0.99995	Mrpl38	mitochondrial ribosomal protein L38 [Source:MGI Symbol;Acc:MGI:1926269]	protein_coding
Kdelr2	0.537628	0.294259	0.243369	0.00248684	0.272663	0.99995	Kdelr2	KDEL (Lys-Asp-Glu-Leu) endoplasmic reticulum protein retention receptor 2 [Source:MGI Symbol;Acc:MGI:1914163]	protein_coding
Serping1	-1.27306	-0.832266	-0.440797	0.00248684	0.171758	0.99995	Serping1	serine (or cysteine) peptidase inhibitor, clade G, member 1 [Source:MGI Symbol;Acc:MGI:894696]	protein_coding
Fbxo31	-0.495081	-0.583657	0.0885762	0.00249559	0.00483281	0.99995	Fbxo31	F-box protein 31 [Source:MGI Symbol;Acc:MGI:1354708]	protein_coding
Marcksl1	-0.496244	-0.332771	-0.163473	0.00249746	0.159343	0.99995	Marcksl1	MARCKS-like 1 [Source:MGI Symbol;Acc:MGI:97143]	protein_coding
Pced1a	-1.00828	-0.272809	-0.735471	0.00251238	0.65429	0.933805	Pced1a	PC-esterase domain containing 1A [Source:MGI Symbol;Acc:MGI:2442177]	protein_coding
Ctnna1	-0.234343	-0.225747	-0.00859613	0.00252203	0.0279671	0.99995	Ctnna1	catenin (cadherin associated protein), alpha 1 [Source:MGI Symbol;Acc:MGI:88274]	protein_coding
Ndrg1	-1.50862	-1.40758	-0.101041	0.00252504	0.034497	0.99995	Ndrg1	N-myc downstream regulated gene 1 [Source:MGI Symbol;Acc:MGI:1341799]	protein_coding
Lockd	-2.13454	-1.8046	-0.329939	0.00252889	0.0574426	0.99995	Lockd	lncRNA downstream of Cdkn1b [Source:MGI Symbol;Acc:MGI:1915081]	lincRNA
Golga7	0.561643	0.475748	0.0858946	0.0025363	0.0607993	0.99995	Golga7	golgi autoantigen, golgin subfamily a, 7 [Source:MGI Symbol;Acc:MGI:1931029]	protein_coding
Wdr73	0.396341	0.404458	-0.00811747	0.0025363	0.0182753	0.99995	Wdr73	WD repeat domain 73 [Source:MGI Symbol;Acc:MGI:1919218]	protein_coding
Dok1	0.842308	0.836747	0.00556097	0.00253684	0.0227735	0.99995	Dok1	docking protein 1 [Source:MGI Symbol;Acc:MGI:893587]	protein_coding
Snx17	-0.416351	-0.327814	-0.0885362	0.00255299	0.0873438	0.99995	Snx17	sorting nexin 17 [Source:MGI Symbol;Acc:MGI:2387801]	protein_coding
Fgfrl1	-0.912219	-0.532259	-0.37996	0.0025701	0.235907	0.99995	Fgfrl1	fibroblast growth factor receptor-like 1 [Source:MGI Symbol;Acc:MGI:2150920]	protein_coding
Tmem50b	0.533017	0.391748	0.141269	0.0025701	0.115555	0.99995	Tmem50b	transmembrane protein 50B [Source:MGI Symbol;Acc:MGI:1925225]	protein_coding
AU021092	-0.570546	-0.307466	-0.26308	0.00257235	0.2848	0.99995	AU021092	expressed sequence AU021092 [Source:MGI Symbol;Acc:MGI:2146559]	protein_coding
Nhlrc2	0.461292	0.529729	-0.068437	0.00258175	0.00667779	0.99995	Nhlrc2	NHL repeat containing 2 [Source:MGI Symbol;Acc:MGI:1914116]	protein_coding
Chchd10	0.518717	0.498165	0.020552	0.00258274	0.0290441	0.99995	Chchd10	coiled-coil-helix-coiled-coil-helix domain containing 10 [Source:MGI Symbol;Acc:MGI:2143558]	protein_coding
Zfp995	0.761703	0.465965	0.295738	0.00258601	0.209872	0.99995	Zfp995	zinc finger protein 995 [Source:MGI Symbol;Acc:MGI:1917331]	protein_coding
Vnn1	0.738013	0.562498	0.175516	0.00260218	0.100512	0.99995	Vnn1	vanin 1 [Source:MGI Symbol;Acc:MGI:108395]	protein_coding
Prkag2	-0.832005	-0.575097	-0.256909	0.00261046	0.144854	0.99995	Prkag2	protein kinase, AMP-activated, gamma 2 non-catalytic subunit [Source:MGI Symbol;Acc:MGI:1336153]	protein_coding
Tmem150b	-5.08936	-1.66862	-3.42074	0.00262453	0.575806	0.943759	Tmem150b	transmembrane protein 150B [Source:MGI Symbol;Acc:MGI:2679718]	protein_coding
Gm20257	1.121	0.99073	0.130268	0.00263806	0.0495929	0.99995	Gm20257	predicted gene, 20257 [Source:MGI Symbol;Acc:MGI:5012442]	transcribed_unprocessed_pseudogene
Mb	-2.60222	-2.66614	0.0639181	0.00263806	0.0159513	0.99995	Mb	myoglobin [Source:MGI Symbol;Acc:MGI:96922]	protein_coding
Zfp770	0.858912	0.612131	0.24678	0.00263806	0.129365	0.99995	Zfp770	zinc finger protein 770 [Source:MGI Symbol;Acc:MGI:2445100]	protein_coding
Dnttip1	0.446497	0.215744	0.230753	0.00264125	0.353791	0.99995	Dnttip1	deoxynucleotidyltransferase, terminal, interacting protein 1 [Source:MGI Symbol;Acc:MGI:1923483]	protein_coding
Donson	-0.562477	-0.683643	0.121166	0.00264125	0.00361675	0.99995	Donson	downstream neighbor of SON [Source:MGI Symbol;Acc:MGI:1890621]	protein_coding
Nup160	-0.355132	-0.439494	0.0843621	0.00264125	0.00292484	0.99995	Nup160	nucleoporin 160 [Source:MGI Symbol;Acc:MGI:1926227]	protein_coding
Ccdc42	-0.848553	-0.469345	-0.379207	0.00265739	0.269782	0.99995	Ccdc42	coiled-coil domain containing 42 [Source:MGI Symbol;Acc:MGI:3045254]	protein_coding
Fam76a	0.383092	0.254971	0.12812	0.00265842	0.165901	0.99995	Fam76a	family with sequence similarity 76, member A [Source:MGI Symbol;Acc:MGI:2385211]	protein_coding
Btaf1	0.345575	0.296653	0.0489214	0.00266106	0.0577536	0.99995	Btaf1	B-TFIID TATA-box binding protein associated factor 1 [Source:MGI Symbol;Acc:MGI:2147538]	protein_coding
Zfp747	0.439235	0.288034	0.151201	0.00266423	0.174353	0.99995	Zfp747	zinc finger protein 747 [Source:MGI Symbol;Acc:MGI:2443581]	protein_coding
Herpud1	-1.18013	-0.486456	-0.693679	0.00267068	0.449032	0.997641	Herpud1	homocysteine-inducible, endoplasmic reticulum stress-inducible, ubiquitin-like domain member 1 [Source:MGI Symbol;Acc:MGI:1927406]	protein_coding
Ppl	-1.532	-0.976	-0.556004	0.00267261	0.188694	0.99995	Ppl	periplakin [Source:MGI Symbol;Acc:MGI:1194898]	protein_coding
Plb1	-1.19536	-0.9379	-0.257464	0.00267414	0.0903743	0.99995	Plb1	phospholipase B1 [Source:MGI Symbol;Acc:MGI:1922406]	protein_coding
Gm20362	-0.709484	-0.372422	-0.337062	0.00268489	0.303008	0.99995	Gm20362	predicted gene, 20362 [Source:MGI Symbol;Acc:MGI:5012547]	lincRNA
Scn8a	2.07856	1.2141	0.864454	0.00268787	0.229787	0.99995	Scn8a	sodium channel, voltage-gated, type VIII, alpha [Source:MGI Symbol;Acc:MGI:103169]	protein_coding
Rab37	-3.9886	-5.55303	1.56443	0.00270591		0.99995	Rab37	RAB37, member RAS oncogene family [Source:MGI Symbol;Acc:MGI:1929945]	protein_coding
Zfp937	0.49447	0.536462	-0.0419922	0.00270717	0.0116592	0.99995	Zfp937	zinc finger protein 937 [Source:MGI Symbol;Acc:MGI:3644476]	protein_coding
Ttf1	0.480043	0.629519	-0.149477	0.00271498	0.00148198	0.99995	Ttf1	transcription termination factor, RNA polymerase I [Source:MGI Symbol;Acc:MGI:105044]	protein_coding
Sh3bgrl2	-0.798673	-0.381295	-0.417378	0.00272036	0.362194	0.99995	Sh3bgrl2	SH3 domain binding glutamic acid-rich protein like 2 [Source:MGI Symbol;Acc:MGI:1915350]	protein_coding
Tet2	0.481945	0.458695	0.0232498	0.00272036	0.0316637	0.99995	Tet2	tet methylcytosine dioxygenase 2 [Source:MGI Symbol;Acc:MGI:2443298]	protein_coding
Smim11	0.433486	0.613909	-0.180424	0.00273232	0.000515942	0.99995	Smim11	small integral membrane protein 11 [Source:MGI Symbol;Acc:MGI:1916186]	protein_coding
Alkbh8	0.49952	0.282142	0.217378	0.00275534	0.257601	0.99995	Alkbh8	alkB homolog 8, tRNA methyltransferase [Source:MGI Symbol;Acc:MGI:1914917]	protein_coding
Prkar1a	0.411319	0.531779	-0.120459	0.00276092	0.00182964	0.99995	Prkar1a	protein kinase, cAMP dependent regulatory, type I, alpha [Source:MGI Symbol;Acc:MGI:104878]	protein_coding
AA414768	1.02142	0.463192	0.558229	0.0027635	0.391673	0.99995	AA414768	expressed sequence AA414768 [Source:MGI Symbol;Acc:MGI:3035137]	processed_pseudogene
Tsr1	0.441976	0.380586	0.0613897	0.00277169	0.0581745	0.99995	Tsr1	TSR1 20S rRNA accumulation [Source:MGI Symbol;Acc:MGI:2144566]	protein_coding
Idua	-0.892331	-1.13428	0.241946	0.00277424	0.00213036	0.99995	Idua	iduronidase, alpha-L- [Source:MGI Symbol;Acc:MGI:96418]	protein_coding
Snx12	-0.484346	-0.254351	-0.229994	0.00278211	0.305164	0.99995	Snx12	sorting nexin 12 [Source:MGI Symbol;Acc:MGI:1919331]	protein_coding
Asb6	0.70906	0.673504	0.0355558	0.00278683	0.032999	0.99995	Asb6	ankyrin repeat and SOCS box-containing 6 [Source:MGI Symbol;Acc:MGI:1919573]	protein_coding
Gm3139	0.967741	0.524893	0.442848	0.00278683	0.284826	0.99995	Gm3139	predicted gene 3139 [Source:MGI Symbol;Acc:MGI:3781318]	protein_coding
Tmsb10	-0.679481	-0.413167	-0.266314	0.00278683	0.217226	0.99995	Tmsb10	thymosin, beta 10 [Source:MGI Symbol;Acc:MGI:109146]	protein_coding
Pgm1	-0.542893	-0.627179	0.0842865	0.0027878	0.00660914	0.99995	Pgm1	phosphoglucomutase 1 [Source:MGI Symbol;Acc:MGI:97564]	protein_coding
Cenpf	-0.478857	-0.263793	-0.215064	0.00278895	0.275431	0.99995	Cenpf	centromere protein F [Source:MGI Symbol;Acc:MGI:1313302]	protein_coding
Ech1	-0.892336	-0.666209	-0.226127	0.00278924	0.112168	0.99995	Ech1	enoyl coenzyme A hydratase 1, peroxisomal [Source:MGI Symbol;Acc:MGI:1858208]	protein_coding
Sirpa	-2.05506	-1.70878	-0.346281	0.00278924	0.0680808	0.99995	Sirpa	signal-regulatory protein alpha [Source:MGI Symbol;Acc:MGI:108563]	protein_coding
Prex2	1.39524	1.89196	-0.496714	0.00281559	0.00101833	0.99995	Prex2	phosphatidylinositol-3,4,5-trisphosphate-dependent Rac exchange factor 2 [Source:MGI Symbol;Acc:MGI:1923385]	protein_coding
Ccdc6	-0.427966	-0.282267	-0.145699	0.00282196	0.173687	0.99995	Ccdc6	coiled-coil domain containing 6 [Source:MGI Symbol;Acc:MGI:1923801]	protein_coding
Parva	-0.870136	-0.165288	-0.704848	0.0028411	0.770838	0.823149	Parva	parvin, alpha [Source:MGI Symbol;Acc:MGI:1931144]	protein_coding
Pnpo	-0.888411	-0.841341	-0.0470702	0.0028411	0.0333154	0.99995	Pnpo	pyridoxine 5'-phosphate oxidase [Source:MGI Symbol;Acc:MGI:2144151]	protein_coding
Tbx20	0.659084	0.401005	0.25808	0.00285666	0.217975	0.99995	Tbx20	T-box 20 [Source:MGI Symbol;Acc:MGI:1888496]	protein_coding
Platr7	-5.06854	-4.2582	-0.810342	0.00286372	0.0606675	0.99995	Platr7	pluripotency associated transcript 7 [Source:MGI Symbol;Acc:MGI:3045387]	lincRNA
Pigf	0.465356	0.276699	0.188657	0.00288106	0.230468	0.99995	Pigf	phosphatidylinositol glycan anchor biosynthesis, class F [Source:MGI Symbol;Acc:MGI:99462]	protein_coding
Flot1	-0.890552	-0.746821	-0.143732	0.00288141	0.0676135	0.99995	Flot1	flotillin 1 [Source:MGI Symbol;Acc:MGI:1100500]	protein_coding
2400006E01Rik	0.662174	0.403546	0.258628	0.00289079	0.21742	0.99995	2400006E01Rik	RIKEN cDNA 2400006E01 gene [Source:MGI Symbol;Acc:MGI:1925898]	lincRNA
Ino80b	1.03217	0.382292	0.649875	0.00289297	0.510415	0.970481	Ino80b	INO80 complex subunit B [Source:MGI Symbol;Acc:MGI:1917270]	protein_coding
Celf2	-0.75319	-0.834208	0.081018	0.00289317	0.0100115	0.99995	Celf2	CUGBP, Elav-like family member 2 [Source:MGI Symbol;Acc:MGI:1338822]	protein_coding
Camta1	0.943218	0.933471	0.00974679	0.0028966	0.0254085	0.99995	Camta1	calmodulin binding transcription activator 1 [Source:MGI Symbol;Acc:MGI:2140230]	protein_coding
Nudt5	-0.566709	-0.482191	-0.0845184	0.00290736	0.0628336	0.99995	Nudt5	nudix (nucleoside diphosphate linked moiety X)-type motif 5 [Source:MGI Symbol;Acc:MGI:1858232]	protein_coding
A4galt	-0.927332	-0.889416	-0.0379166	0.00291135	0.0310792	0.99995	A4galt	alpha 1,4-galactosyltransferase [Source:MGI Symbol;Acc:MGI:3512453]	protein_coding
Clstn3	0.763444	0.797248	-0.033804	0.00291135	0.017284	0.99995	Clstn3	calsyntenin 3 [Source:MGI Symbol;Acc:MGI:2178323]	protein_coding
Ift74	-0.579508	-0.839165	0.259657	0.00291135	0.00033468	0.99995	Ift74	intraflagellar transport 74 [Source:MGI Symbol;Acc:MGI:1914944]	protein_coding
Mapk14	-0.311268	-0.429531	0.118262	0.00291135	0.000794331	0.99995	Mapk14	mitogen-activated protein kinase 14 [Source:MGI Symbol;Acc:MGI:1346865]	protein_coding
Gldc	0.430219	0.210911	0.219308	0.00293885	0.350569	0.99995	Gldc	glycine decarboxylase [Source:MGI Symbol;Acc:MGI:1341155]	protein_coding
1500011B03Rik	0.613487	0.237249	0.376238	0.00293979	0.488216	0.990913	1500011B03Rik	RIKEN cDNA 1500011B03 gene [Source:MGI Symbol;Acc:MGI:1913486]	protein_coding
Mogs	-0.453039	-0.285713	-0.167326	0.0029402	0.200632	0.99995	Mogs	mannosyl-oligosaccharide glucosidase [Source:MGI Symbol;Acc:MGI:1929872]	protein_coding
Scoc	0.628329	0.440118	0.188211	0.00294759	0.143014	0.99995	Scoc	short coiled-coil protein [Source:MGI Symbol;Acc:MGI:1927654]	protein_coding
Slc7a6os	0.581881	0.209059	0.372822	0.00296251	0.529441	0.970481	Slc7a6os	solute carrier family 7, member 6 opposite strand [Source:MGI Symbol;Acc:MGI:1916951]	protein_coding
Epb41l4a	-0.881057	-0.830372	-0.0506852	0.00296389	0.0347991	0.99995	Epb41l4a	erythrocyte membrane protein band 4.1 like 4a [Source:MGI Symbol;Acc:MGI:103007]	protein_coding
Polr3f	0.379365	0.396734	-0.0173689	0.0030079	0.0168367	0.99995	Polr3f	polymerase (RNA) III (DNA directed) polypeptide F [Source:MGI Symbol;Acc:MGI:1924086]	protein_coding
Slc43a1	-1.79165	-1.09139	-0.700262	0.00302076	0.219021	0.99995	Slc43a1	solute carrier family 43, member 1 [Source:MGI Symbol;Acc:MGI:1931352]	protein_coding
Gna15	0.80507	0.688087	0.116983	0.00302115	0.0629922	0.99995	Gna15	guanine nucleotide binding protein, alpha 15 [Source:MGI Symbol;Acc:MGI:95770]	protein_coding
Tomm20	0.456169	0.270507	0.185662	0.00302237	0.234542	0.99995	Tomm20	translocase of outer mitochondrial membrane 20 homolog (yeast) [Source:MGI Symbol;Acc:MGI:1915202]	protein_coding
Fgd1	-1.24191	-1.02297	-0.218941	0.00304022	0.0758734	0.99995	Fgd1	FYVE, RhoGEF and PH domain containing 1 [Source:MGI Symbol;Acc:MGI:104566]	protein_coding
Slc35b1	-0.50374	-0.567502	0.0637619	0.00304023	0.00906904	0.99995	Slc35b1	solute carrier family 35, member B1 [Source:MGI Symbol;Acc:MGI:1343133]	protein_coding
Hist3h2a	-1.07763	-1.02726	-0.0503723	0.00307736	0.033276	0.99995	Hist3h2a	histone cluster 3, H2a [Source:MGI Symbol;Acc:MGI:2448458]	protein_coding
Cpq	-3.40502	-2.03041	-1.37461	0.00308621		0.99995	Cpq	carboxypeptidase Q [Source:MGI Symbol;Acc:MGI:1889205]	protein_coding
Prkaa1	0.608883	0.391799	0.217085	0.00308738	0.190001	0.99995	Prkaa1	protein kinase, AMP-activated, alpha 1 catalytic subunit [Source:MGI Symbol;Acc:MGI:2145955]	protein_coding
Caml	0.485703	0.231999	0.253704	0.00309295	0.368454	0.99995	Caml	calcium modulating ligand [Source:MGI Symbol;Acc:MGI:104728]	protein_coding
2510003B16Rik	-1.15283	-0.79565	-0.357182	0.00310094	0.151936	0.99995	Pomgnt1	protein O-linked mannose beta 1,2-N-acetylglucosaminyltransferase [Source:MGI Symbol;Acc:MGI:1915523]	protein_coding
Erich5	0.962788	1.3029	-0.340112	0.00310247	0.00120398	0.99995	Erich5	glutamate rich 5 [Source:MGI Symbol;Acc:MGI:2447772]	protein_coding
Ipo9	-0.301061	-0.276786	-0.0242755	0.00310247	0.0422328	0.99995	Ipo9	importin 9 [Source:MGI Symbol;Acc:MGI:1918944]	protein_coding
2310061I04Rik	-0.574035	-0.385322	-0.188713	0.00310523	0.168407	0.99995	2310061I04Rik	RIKEN cDNA 2310061I04 gene [Source:MGI Symbol;Acc:MGI:1916912]	protein_coding
Ap5z1	-0.69949	-0.530076	-0.169414	0.00310523	0.109753	0.99995	Ap5z1	adaptor-related protein complex 5, zeta 1 subunit [Source:MGI Symbol;Acc:MGI:1924908]	protein_coding
Olfr543	1.69384	1.83648	-0.142644	0.00310647	0.01358	0.99995	Olfr543	olfactory receptor 543 [Source:MGI Symbol;Acc:MGI:3030377]	protein_coding
Slfn10-ps	1.76473	2.09353	-0.328792	0.00310655	0.00667779	0.99995	Slfn10-ps	schlafen 10, pseudogene [Source:MGI Symbol;Acc:MGI:3512288]	transcribed_unprocessed_pseudogene
Mpi	-0.519392	-0.439435	-0.0799565	0.00311729	0.0670027	0.99995	Mpi	mannose phosphate isomerase [Source:MGI Symbol;Acc:MGI:97075]	protein_coding
Ncoa1	-0.525572	-0.568481	0.0429093	0.00312038	0.013192	0.99995	Ncoa1	nuclear receptor coactivator 1 [Source:MGI Symbol;Acc:MGI:1276523]	protein_coding
Akap9	-0.599265	-0.235639	-0.363626	0.00312323	0.48379	0.997641	Akap9	A kinase (PRKA) anchor protein (yotiao) 9 [Source:MGI Symbol;Acc:MGI:2178217]	protein_coding
Aspa	-1.12689	-1.21345	0.0865586	0.00312323	0.0136594	0.99995	Aspa	aspartoacylase [Source:MGI Symbol;Acc:MGI:87914]	protein_coding
Cwc25	0.483218	0.584294	-0.101077	0.00312323	0.00468814	0.99995	Cwc25	CWC25 spliceosome-associated protein [Source:MGI Symbol;Acc:MGI:1914730]	protein_coding
Tle6	-1.2867	-0.562025	-0.724677	0.00312893	0.423216	0.99995	Tle6	transducin-like enhancer of split 6 [Source:MGI Symbol;Acc:MGI:2149593]	protein_coding
Ube2v2	0.548149	0.255695	0.292455	0.00312893	0.383855	0.99995	Ube2v2	ubiquitin-conjugating enzyme E2 variant 2 [Source:MGI Symbol;Acc:MGI:1917870]	protein_coding
Rnf114	0.388108	0.287277	0.100831	0.00313699	0.120992	0.99995	Rnf114	ring finger protein 114 [Source:MGI Symbol;Acc:MGI:1933159]	protein_coding
Tmem261	0.457594	0.274552	0.183042	0.00313699	0.230019	0.99995	Dmac1	distal membrane arm assembly complex 1 [Source:MGI Symbol;Acc:MGI:1914178]	protein_coding
H2afj	0.926636	1.08759	-0.160955	0.00313787	0.00634465	0.99995	H2afj	H2A histone family, member J [Source:MGI Symbol;Acc:MGI:3606192]	protein_coding
Tcf19	-1.05696	-1.53897	0.482009	0.00314321	0.00034884	0.99995	Tcf19	transcription factor 19 [Source:MGI Symbol;Acc:MGI:103180]	protein_coding
Btbd1	0.530838	0.555207	-0.024369	0.00314408	0.0175437	0.99995	Btbd1	BTB (POZ) domain containing 1 [Source:MGI Symbol;Acc:MGI:1933765]	protein_coding
Iah1	-0.578245	-0.407065	-0.17118	0.00314408	0.144766	0.99995	Iah1	isoamyl acetate-hydrolyzing esterase 1 homolog [Source:MGI Symbol;Acc:MGI:1914982]	protein_coding
Pgk1	-0.513285	-0.562997	0.0497126	0.00314874	0.0119399	0.99995	Pgk1	phosphoglycerate kinase 1 [Source:MGI Symbol;Acc:MGI:97555]	protein_coding
Trabd2b	2.64873	3.90911	-1.26038	0.00318175		0.99995	Trabd2b	TraB domain containing 2B [Source:MGI Symbol;Acc:MGI:3650152]	protein_coding
Hsd11b2	-1.02444	-0.833548	-0.190891	0.00318501	0.0818066	0.99995	Hsd11b2	hydroxysteroid 11-beta dehydrogenase 2 [Source:MGI Symbol;Acc:MGI:104720]	protein_coding
Homer1	-0.572857	-0.506419	-0.0664386	0.00318533	0.0528864	0.99995	Homer1	homer scaffolding protein 1 [Source:MGI Symbol;Acc:MGI:1347345]	protein_coding
Ikbip	-0.785116	-0.653443	-0.131673	0.00318533	0.0736009	0.99995	Ikbip	IKBKB interacting protein [Source:MGI Symbol;Acc:MGI:1914704]	protein_coding
Stk25	-0.913007	-0.560738	-0.35227	0.00318742	0.21856	0.99995	Stk25	serine/threonine kinase 25 (yeast) [Source:MGI Symbol;Acc:MGI:1891699]	protein_coding
Lcp1	-1.06045	-0.854582	-0.205868	0.00318834	0.0865759	0.99995	Lcp1	lymphocyte cytosolic protein 1 [Source:MGI Symbol;Acc:MGI:104808]	protein_coding
Dennd4c	0.409298	0.299087	0.110211	0.00319091	0.126674	0.99995	Dennd4c	DENN/MADD domain containing 4C [Source:MGI Symbol;Acc:MGI:1914769]	protein_coding
Snora68	0.677014	0.771987	-0.094973	0.00320518	0.00903866	0.99995	Snora68	small nucleolar RNA, H/ACA box 68 [Source:MGI Symbol;Acc:MGI:2148181]	snoRNA
Thoc3	0.463632	0.394685	0.0689469	0.00320518	0.0664145	0.99995	Thoc3	THO complex 3 [Source:MGI Symbol;Acc:MGI:1920916]	protein_coding
Ocel1	-1.04354	-0.805214	-0.238324	0.00323052	0.102682	0.99995	Ocel1	occludin/ELL domain containing 1 [Source:MGI Symbol;Acc:MGI:1924340]	protein_coding
Recql5	-0.530079	-0.365063	-0.165016	0.00323052	0.158074	0.99995	Recql5	RecQ protein-like 5 [Source:MGI Symbol;Acc:MGI:2156841]	protein_coding
Nadk2	-0.654299	-0.909388	0.255089	0.00323607	0.000728017	0.99995	Nadk2	NAD kinase 2, mitochondrial [Source:MGI Symbol;Acc:MGI:1915896]	protein_coding
Psmg1	-0.345497	-0.457588	0.112091	0.00323607	0.00158788	0.99995	Psmg1	proteasome (prosome, macropain) assembly chaperone 1 [Source:MGI Symbol;Acc:MGI:1860263]	protein_coding
1810032O08Rik	0.453672	0.788778	-0.335106	0.00324713	1.6012e-05	0.943759	1810032O08Rik	RIKEN cDNA 1810032O08 gene [Source:MGI Symbol;Acc:MGI:1913543]	protein_coding
Fkbpl	0.627081	0.569331	0.05775	0.00325063	0.0474804	0.99995	Fkbpl	FK506 binding protein-like [Source:MGI Symbol;Acc:MGI:1932127]	protein_coding
Lman2	0.425897	0.460632	-0.0347354	0.00326398	0.0138321	0.99995	Lman2	lectin, mannose-binding 2 [Source:MGI Symbol;Acc:MGI:1914140]	protein_coding
Ago3	0.507494	0.625523	-0.118029	0.00329284	0.00408463	0.99995	Ago3	argonaute RISC catalytic subunit 3 [Source:MGI Symbol;Acc:MGI:2446634]	protein_coding
Tox4	0.337889	0.256991	0.0808978	0.00329352	0.1106	0.99995	Tox4	TOX high mobility group box family member 4 [Source:MGI Symbol;Acc:MGI:1915389]	protein_coding
Map3k6	-0.796882	-0.431551	-0.365332	0.0032969	0.296481	0.99995	Map3k6	mitogen-activated protein kinase kinase kinase 6 [Source:MGI Symbol;Acc:MGI:1855691]	protein_coding
Myd88	-0.915904	-0.214493	-0.701411	0.0032969	0.714473	0.915242	Myd88	myeloid differentiation primary response gene 88 [Source:MGI Symbol;Acc:MGI:108005]	protein_coding
E330014E10Rik	1.70769	1.4495	0.258181	0.0032977	0.0680117	0.99995	E330014E10Rik	RIKEN cDNA E330014E10 gene [Source:MGI Symbol;Acc:MGI:3615333]	protein_coding
4930529C04Rik	1.56046	1.8113	-0.25084	0.00331903	0.00784874	0.99995	4930529C04Rik	RIKEN cDNA 4930529C04 gene [Source:MGI Symbol;Acc:MGI:1922392]	processed_pseudogene
Ube3b	-0.510709	-0.326751	-0.183958	0.00332054	0.198375	0.99995	Ube3b	ubiquitin protein ligase E3B [Source:MGI Symbol;Acc:MGI:1891295]	protein_coding
Aagab	-0.470501	-0.438567	-0.0319343	0.00333509	0.0404374	0.99995	Aagab	alpha- and gamma-adaptin binding protein [Source:MGI Symbol;Acc:MGI:1914189]	protein_coding
Gm5523	-0.743808	-0.527347	-0.216462	0.00335639	0.143835	0.99995	Gm5523	predicted pseudogene 5523 [Source:MGI Symbol;Acc:MGI:3649089]	processed_pseudogene
Mvb12a	0.492901	0.591106	-0.0982044	0.00335639	0.00548746	0.99995	Mvb12a	multivesicular body subunit 12A [Source:MGI Symbol;Acc:MGI:1920961]	protein_coding
Ppt1	-0.636884	-0.676977	0.0400927	0.00335639	0.0160178	0.99995	Ppt1	palmitoyl-protein thioesterase 1 [Source:MGI Symbol;Acc:MGI:1298204]	protein_coding
Dus3l	-0.505838	-0.28311	-0.222728	0.00335903	0.276925	0.99995	Dus3l	dihydrouridine synthase 3-like (S. cerevisiae) [Source:MGI Symbol;Acc:MGI:2147092]	protein_coding
Crip1	-0.743041	-0.467747	-0.275294	0.00337104	0.208626	0.99995	Crip1	cysteine-rich protein 1 (intestinal) [Source:MGI Symbol;Acc:MGI:88501]	protein_coding
Naa20	0.478002	0.152533	0.325469	0.00337152	0.593263	0.970481	Naa20	N(alpha)-acetyltransferase 20, NatB catalytic subunit [Source:MGI Symbol;Acc:MGI:1915127]	protein_coding
Inip	0.447919	0.442915	0.00500416	0.00337433	0.0282374	0.99995	Inip	INTS3 and NABP interacting protein [Source:MGI Symbol;Acc:MGI:1913459]	protein_coding
Tbx4	-2.46181	-2.28728	-0.174528	0.00338469	0.0344678	0.99995	Tbx4	T-box 4 [Source:MGI Symbol;Acc:MGI:102556]	protein_coding
Stn1	-0.595303	-0.602178	0.00687495	0.00339881	0.023625	0.99995	Stn1	STN1, CST complex subunit [Source:MGI Symbol;Acc:MGI:1915581]	protein_coding
Gramd1a	-1.51024	-0.440557	-1.06969	0.00340781	0.633189	0.943759	Gramd1a	GRAM domain containing 1A [Source:MGI Symbol;Acc:MGI:105490]	protein_coding
Tmem150a	-0.529284	-0.594561	0.0652768	0.0034172	0.0103023	0.99995	Tmem150a	transmembrane protein 150A [Source:MGI Symbol;Acc:MGI:2385244]	protein_coding
Homer3	2.10739	1.96071	0.146679	0.00342119	0.0491219	0.99995	Homer3	homer scaffolding protein 3 [Source:MGI Symbol;Acc:MGI:1347359]	protein_coding
Aqp3	0.644235	0.421429	0.222806	0.00342247	0.187257	0.99995	Aqp3	aquaporin 3 [Source:MGI Symbol;Acc:MGI:1333777]	protein_coding
Eif2b4	0.371135	0.18277	0.188364	0.00343231	0.357508	0.99995	Eif2b4	eukaryotic translation initiation factor 2B, subunit 4 delta [Source:MGI Symbol;Acc:MGI:95300]	protein_coding
Rnd1	0.898845	0.631929	0.266916	0.00344245	0.150024	0.99995	Rnd1	Rho family GTPase 1 [Source:MGI Symbol;Acc:MGI:2444878]	protein_coding
Bhmt	1.3072	0.654614	0.652589	0.00345101	0.346631	0.99995	Bhmt	betaine-homocysteine methyltransferase [Source:MGI Symbol;Acc:MGI:1339972]	protein_coding
Tmem132a	-3.65675	-3.41388	-0.242865	0.0034562		0.99995	Tmem132a	transmembrane protein 132A [Source:MGI Symbol;Acc:MGI:2147810]	protein_coding
Dusp7	-0.82245	-0.351646	-0.470804	0.00345841	0.44364	0.998716	Dusp7	dual specificity phosphatase 7 [Source:MGI Symbol;Acc:MGI:2387100]	protein_coding
Abcc5	-0.453712	-0.204947	-0.248764	0.00346179	0.409019	0.99995	Abcc5	ATP-binding cassette, sub-family C (CFTR/MRP), member 5 [Source:MGI Symbol;Acc:MGI:1351644]	protein_coding
Derl1	0.332735	0.33056	0.00217497	0.00347135	0.0277605	0.99995	Derl1	Der1-like domain family, member 1 [Source:MGI Symbol;Acc:MGI:1915069]	protein_coding
Papss1	1.00043	0.975981	0.0244438	0.00348531	0.031725	0.99995	Papss1	3'-phosphoadenosine 5'-phosphosulfate synthase 1 [Source:MGI Symbol;Acc:MGI:1330587]	protein_coding
Bcs1l	-0.649527	-0.587257	-0.0622697	0.00348946	0.0496816	0.99995	Bcs1l	BCS1-like (yeast) [Source:MGI Symbol;Acc:MGI:1914071]	protein_coding
Steap3	0.549268	0.542387	0.00688111	0.00348946	0.0291348	0.99995	Steap3	STEAP family member 3 [Source:MGI Symbol;Acc:MGI:1915678]	protein_coding
Dctn4	0.409889	0.507962	-0.0980739	0.00349601	0.00406585	0.99995	Dctn4	dynactin 4 [Source:MGI Symbol;Acc:MGI:1914915]	protein_coding
Gpn1	-0.40313	-0.37294	-0.0301892	0.00349601	0.0437906	0.99995	Gpn1	GPN-loop GTPase 1 [Source:MGI Symbol;Acc:MGI:1921504]	protein_coding
Slc10a6	2.59448	1.8628	0.731677	0.00349601	0.139794	0.99995	Slc10a6	solute carrier family 10 (sodium/bile acid cotransporter family), member 6 [Source:MGI Symbol;Acc:MGI:1923000]	protein_coding
Pecam1	-0.565256	-0.469751	-0.0955042	0.00349703	0.0778036	0.99995	Pecam1	platelet/endothelial cell adhesion molecule 1 [Source:MGI Symbol;Acc:MGI:97537]	protein_coding
Slc5a4b	-1.28562	-1.55438	0.268759	0.00349703	0.00503318	0.99995	Slc5a4b	solute carrier family 5 (neutral amino acid transporters, system A), member 4b [Source:MGI Symbol;Acc:MGI:1890478]	protein_coding
Gm11423	-1.08649	-0.543328	-0.543162	0.00350201	0.346644	0.99995	Gm11423	predicted gene 11423 [Source:MGI Symbol;Acc:MGI:3651335]	antisense_RNA
Mcat	-0.509284	-0.250115	-0.259169	0.00352826	0.361105	0.99995	Mcat	malonyl CoA:ACP acyltransferase (mitochondrial) [Source:MGI Symbol;Acc:MGI:2388651]	protein_coding
Npc2	0.329951	0.392894	-0.0629431	0.00355291	0.00615791	0.99995	Npc2	NPC intracellular cholesterol transporter 2 [Source:MGI Symbol;Acc:MGI:1915213]	protein_coding
Angel2	-0.679221	-0.605162	-0.0740596	0.00357709	0.054363	0.99995	Angel2	angel homolog 2 [Source:MGI Symbol;Acc:MGI:1196310]	protein_coding
Mtcp1	-1.23947	-1.16636	-0.0731045	0.00359944	0.0387384	0.99995	Mtcp1	mature T cell proliferation 1 [Source:MGI Symbol;Acc:MGI:102699]	protein_coding
Ets2	-1.45097	-0.649615	-0.801352	0.00360549	0.415874	0.99995	Ets2	E26 avian leukemia oncogene 2, 3' domain [Source:MGI Symbol;Acc:MGI:95456]	protein_coding
Maz	-0.83076	-0.490293	-0.340466	0.00360549	0.249206	0.99995	Maz	MYC-associated zinc finger protein (purine-binding transcription factor) [Source:MGI Symbol;Acc:MGI:1338823]	protein_coding
Rbak	0.846014	0.948928	-0.102914	0.00360549	0.011322	0.99995	Rbak	RB-associated KRAB zinc finger [Source:MGI Symbol;Acc:MGI:1927369]	protein_coding
Zfp385a	1.03608	1.06285	-0.026769	0.00360549	0.0248485	0.99995	Zfp385a	zinc finger protein 385A [Source:MGI Symbol;Acc:MGI:1352495]	protein_coding
Peli1	0.440171	0.281003	0.159168	0.00361058	0.203952	0.99995	Peli1	pellino 1 [Source:MGI Symbol;Acc:MGI:1914495]	protein_coding
Pym1	0.47285	0.451132	0.0217177	0.00361376	0.0378271	0.99995	Pym1	PYM homolog 1, exon junction complex associated factor [Source:MGI Symbol;Acc:MGI:1925678]	protein_coding
Usp3	-1.0531	-0.469965	-0.583132	0.0036325	0.418454	0.99995	Usp3	ubiquitin specific peptidase 3 [Source:MGI Symbol;Acc:MGI:2152450]	protein_coding
Zswim7	-0.6237	-0.531231	-0.092469	0.0036325	0.0696603	0.99995	Zswim7	zinc finger SWIM-type containing 7 [Source:MGI Symbol;Acc:MGI:1916997]	protein_coding
Phf19	-1.49429	-0.420192	-1.0741	0.00363691	0.651723	0.943759	Phf19	PHD finger protein 19 [Source:MGI Symbol;Acc:MGI:1921266]	protein_coding
Inafm1	-0.933586	-0.81014	-0.123446	0.00364443	0.0628517	0.99995	Inafm1	InaF motif containing 1 [Source:MGI Symbol;Acc:MGI:1913550]	protein_coding
Tec	1.52651	2.42906	-0.902554	0.00367074	0.000127451	0.998716	Tec	tec protein tyrosine kinase [Source:MGI Symbol;Acc:MGI:98662]	protein_coding
Emc6	0.392741	0.369061	0.0236803	0.00368846	0.0409546	0.99995	Emc6	ER membrane protein complex subunit 6 [Source:MGI Symbol;Acc:MGI:1913298]	protein_coding
Slc29a1	-0.917296	-0.880801	-0.0364944	0.00369491	0.0359132	0.99995	Slc29a1	solute carrier family 29 (nucleoside transporters), member 1 [Source:MGI Symbol;Acc:MGI:1927073]	protein_coding
Dtl	0.483251	0.280044	0.203207	0.00373349	0.259809	0.99995	Dtl	denticleless E3 ubiquitin protein ligase [Source:MGI Symbol;Acc:MGI:1924093]	protein_coding
Mymx	-0.82252	-0.780291	-0.0422282	0.00373949	0.0389056	0.99995	Mymx	myomixer, myoblast fusion factor [Source:MGI Symbol;Acc:MGI:3649059]	protein_coding
Gstz1	-0.722873	-0.876109	0.153236	0.00374864	0.00524968	0.99995	Gstz1	glutathione transferase zeta 1 (maleylacetoacetate isomerase) [Source:MGI Symbol;Acc:MGI:1341859]	protein_coding
Npepl1	-0.767668	-0.51817	-0.249499	0.00374864	0.17561	0.99995	Npepl1	aminopeptidase-like 1 [Source:MGI Symbol;Acc:MGI:2448523]	protein_coding
Cth	0.65447	0.21783	0.43664	0.0037544	0.577708	0.970481	Cth	cystathionase (cystathionine gamma-lyase) [Source:MGI Symbol;Acc:MGI:1339968]	protein_coding
Eda2r	2.38212	2.79445	-0.412323	0.00376165	0.00786991	0.99995	Eda2r	ectodysplasin A2 receptor [Source:MGI Symbol;Acc:MGI:2442860]	protein_coding
Rnf121	0.485928	0.349925	0.136003	0.00376248	0.141935	0.99995	Rnf121	ring finger protein 121 [Source:MGI Symbol;Acc:MGI:1922462]	protein_coding
Rnpepl1	-0.629247	-0.180023	-0.449223	0.00376248	0.645527	0.943759	Rnpepl1	arginyl aminopeptidase (aminopeptidase B)-like 1 [Source:MGI Symbol;Acc:MGI:1914170]	protein_coding
Eif3a	0.427231	0.236325	0.190906	0.0037803	0.289928	0.99995	Eif3a	eukaryotic translation initiation factor 3, subunit A [Source:MGI Symbol;Acc:MGI:95301]	protein_coding
Ddx27	-0.411789	-0.55658	0.144792	0.00380383	0.00148198	0.99995	Ddx27	DEAD (Asp-Glu-Ala-Asp) box polypeptide 27 [Source:MGI Symbol;Acc:MGI:2385884]	protein_coding
Timm22	0.338242	0.372148	-0.0339055	0.00380383	0.0135027	0.99995	Timm22	translocase of inner mitochondrial membrane 22 [Source:MGI Symbol;Acc:MGI:1929742]	protein_coding
Lppos	-0.730134	-0.692952	-0.0371815	0.00381662	0.0386653	0.99995	Lppos	LIM domain containing preferred translocation partner in lipoma, opposite strand [Source:MGI Symbol;Acc:MGI:1916091]	lincRNA
Prdm10	0.550557	0.736298	-0.185741	0.00381662	0.00186502	0.99995	Prdm10	PR domain containing 10 [Source:MGI Symbol;Acc:MGI:2682952]	protein_coding
Txnl4a	0.290607	0.369217	-0.0786104	0.00381662	0.00330984	0.99995	Txnl4a	thioredoxin-like 4A [Source:MGI Symbol;Acc:MGI:1351613]	protein_coding
Ilvbl	-1.6427	-1.29857	-0.344126	0.00381979	0.09996	0.99995	Ilvbl	ilvB (bacterial acetolactate synthase)-like [Source:MGI Symbol;Acc:MGI:1351911]	protein_coding
Mob1a	0.776651	0.521818	0.254833	0.00381979	0.178121	0.99995	Mob1a	MOB kinase activator 1A [Source:MGI Symbol;Acc:MGI:2442631]	protein_coding
Slc37a1	-0.480492	-0.44317	-0.0373221	0.00381979	0.0469287	0.99995	Slc37a1	solute carrier family 37 (glycerol-3-phosphate transporter), member 1 [Source:MGI Symbol;Acc:MGI:2446181]	protein_coding
Acy1	-0.773597	-0.842378	0.0687816	0.00382797	0.0144897	0.99995	Acy1	aminoacylase 1 [Source:MGI Symbol;Acc:MGI:87913]	protein_coding
Lrrn4cl	0.753495	1.02331	-0.269818	0.00382997	0.00146572	0.99995	Lrrn4cl	LRRN4 C-terminal like [Source:MGI Symbol;Acc:MGI:1916102]	protein_coding
Zcchc6	0.399473	0.485738	-0.0862651	0.00383074	0.0053682	0.99995	Zcchc6	zinc finger, CCHC domain containing 6 [Source:MGI Symbol;Acc:MGI:2387179]	protein_coding
Dynlt1b	-0.600011	-0.618275	0.0182643	0.00385471	0.0226834	0.99995	Dynlt1b	dynein light chain Tctex-type 1B [Source:MGI Symbol;Acc:MGI:98643]	protein_coding
Cuedc2	-0.748076	-0.33982	-0.408255	0.00387798	0.41173	0.99995	Cuedc2	CUE domain containing 2 [Source:MGI Symbol;Acc:MGI:1914366]	protein_coding
Crnkl1	0.62413	0.44884	0.17529	0.00388176	0.144178	0.99995	Crnkl1	Crn, crooked neck-like 1 (Drosophila) [Source:MGI Symbol;Acc:MGI:1914127]	protein_coding
Faah	-0.830944	-0.902672	0.071728	0.00390348	0.0152844	0.99995	Faah	fatty acid amide hydrolase [Source:MGI Symbol;Acc:MGI:109609]	protein_coding
Ccdc85a	3.29021	2.96773	0.32248	0.00390721		0.99995	Ccdc85a	coiled-coil domain containing 85A [Source:MGI Symbol;Acc:MGI:2445069]	protein_coding
Rictor	0.38013	0.275986	0.104144	0.00392856	0.139265	0.99995	Rictor	RPTOR independent companion of MTOR, complex 2 [Source:MGI Symbol;Acc:MGI:1926007]	protein_coding
Mark4	0.94308	0.849413	0.0936676	0.00394423	0.0557785	0.99995	Mark4	MAP/microtubule affinity regulating kinase 4 [Source:MGI Symbol;Acc:MGI:1920955]	protein_coding
Rev3l	-0.38706	-0.479646	0.0925851	0.00394423	0.00427951	0.99995	Rev3l	REV3 like, DNA directed polymerase zeta catalytic subunit [Source:MGI Symbol;Acc:MGI:1337131]	protein_coding
Cdc40	0.297618	0.357382	-0.0597638	0.00394465	0.00625003	0.99995	Cdc40	cell division cycle 40 [Source:MGI Symbol;Acc:MGI:1918963]	protein_coding
Exosc4	0.652206	0.46898	0.183226	0.00394465	0.145057	0.99995	Exosc4	exosome component 4 [Source:MGI Symbol;Acc:MGI:1923576]	protein_coding
Crlf1	-0.907878	-0.87062	-0.0372578	0.00395068	0.0376088	0.99995	Crlf1	cytokine receptor-like factor 1 [Source:MGI Symbol;Acc:MGI:1340030]	protein_coding
Dph3	0.386431	0.426762	-0.0403309	0.00395068	0.0135027	0.99995	Dph3	diphthamine biosynthesis 3 [Source:MGI Symbol;Acc:MGI:1922658]	protein_coding
Comtd1	0.904177	1.14914	-0.244959	0.00395841	0.00359039	0.99995	Comtd1	catechol-O-methyltransferase domain containing 1 [Source:MGI Symbol;Acc:MGI:1916406]	protein_coding
4930486L24Rik	-1.00158	-0.458135	-0.543447	0.00396506	0.408867	0.99995	4930486L24Rik	RIKEN cDNA 4930486L24 gene [Source:MGI Symbol;Acc:MGI:1922258]	protein_coding
Trim59	-0.560825	-0.661172	0.100347	0.00397197	0.00725004	0.99995	Trim59	tripartite motif-containing 59 [Source:MGI Symbol;Acc:MGI:1914199]	protein_coding
Cbln3	0.498599	0.504585	-0.00598531	0.00397407	0.0269921	0.99995	Cbln3	cerebellin 3 precursor protein [Source:MGI Symbol;Acc:MGI:1889286]	protein_coding
Asb8	0.462742	0.378674	0.0840679	0.00398005	0.0886543	0.99995	Asb8	ankyrin repeat and SOCS box-containing 8 [Source:MGI Symbol;Acc:MGI:1925791]	protein_coding
Sh3d21	-0.397416	-0.0581123	-0.339303	0.00398668	0.836744	0.822348	Sh3d21	SH3 domain containing 21 [Source:MGI Symbol;Acc:MGI:1914188]	protein_coding
Mlf2	0.427506	0.246849	0.180656	0.00398853	0.266564	0.99995	Mlf2	myeloid leukemia factor 2 [Source:MGI Symbol;Acc:MGI:1353554]	protein_coding
Trmt1	0.272621	0.305775	-0.0331536	0.00400672	0.0121406	0.99995	Trmt1	tRNA methyltransferase 1 [Source:MGI Symbol;Acc:MGI:1289155]	protein_coding
Tmco3	-0.438955	-0.161577	-0.277379	0.00401545	0.532856	0.989925	Tmco3	transmembrane and coiled-coil domains 3 [Source:MGI Symbol;Acc:MGI:2444946]	protein_coding
Nhej1	-0.527274	-0.250456	-0.276818	0.00402379	0.387616	0.99995	Nhej1	nonhomologous end-joining factor 1 [Source:MGI Symbol;Acc:MGI:1922820]	protein_coding
Slc7a3	-2.98122	-2.45352	-0.527703	0.00402379	0.0861088	0.99995	Slc7a3	solute carrier family 7 (cationic amino acid transporter, y+ system), member 3 [Source:MGI Symbol;Acc:MGI:1100521]	protein_coding
Api5	0.383677	0.172069	0.211608	0.00402897	0.421697	0.99995	Api5	apoptosis inhibitor 5 [Source:MGI Symbol;Acc:MGI:1888993]	protein_coding
Ctsz	0.825908	0.452266	0.373643	0.00404166	0.300561	0.99995	Ctsz	cathepsin Z [Source:MGI Symbol;Acc:MGI:1891190]	protein_coding
Recql	-0.505034	-0.483583	-0.021451	0.00408577	0.0382126	0.99995	Recql	RecQ protein-like [Source:MGI Symbol;Acc:MGI:103021]	protein_coding
Rsrp1	0.554489	0.442588	0.111901	0.00413069	0.0997646	0.99995	Rsrp1	arginine/serine rich protein 1 [Source:MGI Symbol;Acc:MGI:106498]	protein_coding
Rec8	-1.08233	-0.793704	-0.288626	0.0041328	0.136832	0.99995	Rec8	REC8 meiotic recombination protein [Source:MGI Symbol;Acc:MGI:1929645]	protein_coding
Snora23	1.51081	0.927904	0.582902	0.00418325	0.230763	0.99995	Snora23	small nucleolar RNA, H/ACA box 23 [Source:MGI Symbol;Acc:MGI:3819494]	snoRNA
Cant1	-0.535822	-0.288323	-0.247498	0.00418747	0.314625	0.99995	Cant1	calcium activated nucleotidase 1 [Source:MGI Symbol;Acc:MGI:1923275]	protein_coding
Mtmr6	-0.728698	-0.723862	-0.00483638	0.00419831	0.0307642	0.99995	Mtmr6	myotubularin related protein 6 [Source:MGI Symbol;Acc:MGI:2145637]	protein_coding
C330007P06Rik	-0.460887	-0.439878	-0.0210091	0.00420514	0.0400728	0.99995	C330007P06Rik	RIKEN cDNA C330007P06 gene [Source:MGI Symbol;Acc:MGI:1924894]	protein_coding
Nup98	0.336638	0.335129	0.00150874	0.00420514	0.0308486	0.99995	Nup98	nucleoporin 98 [Source:MGI Symbol;Acc:MGI:109404]	protein_coding
Tbc1d22a	0.36476	0.281966	0.0827941	0.00420789	0.114494	0.99995	Tbc1d22a	TBC1 domain family, member 22a [Source:MGI Symbol;Acc:MGI:1289265]	protein_coding
9330136K24Rik	0.973892	1.57351	-0.599616	0.00421842	0.00010529	0.997641	9330136K24Rik	RIKEN cDNA 9330136K24 gene [Source:MGI Symbol;Acc:MGI:2442883]	lincRNA
Dhx36	-0.359536	-0.516178	0.156643	0.00421842	0.000727858	0.99995	Dhx36	DEAH (Asp-Glu-Ala-His) box polypeptide 36 [Source:MGI Symbol;Acc:MGI:1919412]	protein_coding
Pls1	-1.63324	-0.402583	-1.23066	0.00421993	0.704926	0.943759	Pls1	plastin 1 (I-isoform) [Source:MGI Symbol;Acc:MGI:104809]	protein_coding
Hirip3	-0.516925	-0.377021	-0.139903	0.00422529	0.140923	0.99995	Hirip3	HIRA interacting protein 3 [Source:MGI Symbol;Acc:MGI:2142364]	protein_coding
LOC100041034	1.02812	0.464673	0.563452	0.00422529	0.419392	0.99995
Pdrg1	0.823143	0.773254	0.0498888	0.00422529	0.0446392	0.99995	Pdrg1	p53 and DNA damage regulated 1 [Source:MGI Symbol;Acc:MGI:1915809]	protein_coding
Tmem50a	0.47968	0.593063	-0.113383	0.00423859	0.00500926	0.99995	Tmem50a	transmembrane protein 50A [Source:MGI Symbol;Acc:MGI:1919067]	protein_coding
Ppox	-0.725712	-0.339934	-0.385778	0.00424212	0.399559	0.99995	Ppox	protoporphyrinogen oxidase [Source:MGI Symbol;Acc:MGI:104968]	protein_coding
Wdr91	0.555921	0.529873	0.0260479	0.00424212	0.0409912	0.99995	Wdr91	WD repeat domain 91 [Source:MGI Symbol;Acc:MGI:2141558]	protein_coding
Sptlc2	-0.470794	-0.319367	-0.151427	0.00424355	0.179222	0.99995	Sptlc2	serine palmitoyltransferase, long chain base subunit 2 [Source:MGI Symbol;Acc:MGI:108074]	protein_coding
Fam104a	0.514428	0.606107	-0.0916787	0.00425473	0.00810201	0.99995	Fam104a	family with sequence similarity 104, member A [Source:MGI Symbol;Acc:MGI:106351]	protein_coding
Tma7	0.319494	0.248516	0.0709784	0.00426575	0.111539	0.99995	Tma7	translational machinery associated 7 [Source:MGI Symbol;Acc:MGI:1913417]	protein_coding
Babam2	-0.456775	-0.387451	-0.069324	0.00427207	0.0770916	0.99995	Babam2	BRISC and BRCA1 A complex member 2 [Source:MGI Symbol;Acc:MGI:1333875]	protein_coding
Zyx	-0.663477	-0.0909201	-0.572557	0.0042725	0.849564	0.822348	Zyx	zyxin [Source:MGI Symbol;Acc:MGI:103072]	protein_coding
Ntan1	-0.63341	-0.800839	0.16743	0.0043062	0.0039834	0.99995	Ntan1	N-terminal Asn amidase [Source:MGI Symbol;Acc:MGI:108471]	protein_coding
Abcd3	-0.463743	-0.388756	-0.0749866	0.00432089	0.0818561	0.99995	Abcd3	ATP-binding cassette, sub-family D (ALD), member 3 [Source:MGI Symbol;Acc:MGI:1349216]	protein_coding
Slc26a2	0.660939	0.532942	0.127998	0.00433256	0.0974614	0.99995	Slc26a2	solute carrier family 26 (sulfate transporter), member 2 [Source:MGI Symbol;Acc:MGI:892977]	protein_coding
Anln	-0.230022	-0.162686	-0.0673367	0.0043702	0.158464	0.99995	Anln	anillin, actin binding protein [Source:MGI Symbol;Acc:MGI:1920174]	protein_coding
Irak2	0.334415	0.251278	0.0831375	0.00438714	0.128605	0.99995	Irak2	interleukin-1 receptor-associated kinase 2 [Source:MGI Symbol;Acc:MGI:2429603]	protein_coding
Dlgap5	-0.323775	-0.258873	-0.0649029	0.00440603	0.100767	0.99995	Dlgap5	discs, large (Drosophila) homolog-associated protein 5 [Source:MGI Symbol;Acc:MGI:2183453]	protein_coding
Mboat1	1.05003	0.824694	0.225333	0.00440603	0.10864	0.99995	Mboat1	membrane bound O-acyltransferase domain containing 1 [Source:MGI Symbol;Acc:MGI:2387184]	protein_coding
Acer2	0.611104	0.330223	0.280881	0.00441154	0.314277	0.99995	Acer2	alkaline ceramidase 2 [Source:MGI Symbol;Acc:MGI:1920932]	protein_coding
Ccdc61	-0.652807	-0.464112	-0.188695	0.00441154	0.157428	0.99995	Ccdc61	coiled-coil domain containing 61 [Source:MGI Symbol;Acc:MGI:2685005]	protein_coding
2700038G22Rik	0.620653	0.759017	-0.138364	0.00442205	0.00580608	0.99995	2700038G22Rik	RIKEN cDNA 2700038G22 gene [Source:MGI Symbol;Acc:MGI:1914444]	lincRNA
Kif14	-0.587531	-0.282489	-0.305041	0.00442894	0.384998	0.99995	Kif14	kinesin family member 14 [Source:MGI Symbol;Acc:MGI:1098226]	protein_coding
1500009L16Rik	0.921812	0.543763	0.378049	0.00443045	0.259439	0.99995	1500009L16Rik	RIKEN cDNA 1500009L16 gene [Source:MGI Symbol;Acc:MGI:1917034]	protein_coding
Nub1	0.593347	0.435558	0.157789	0.00444685	0.140286	0.99995	Nub1	negative regulator of ubiquitin-like proteins 1 [Source:MGI Symbol;Acc:MGI:1889001]	protein_coding
Slc2a4	-0.863337	-0.894369	0.0310318	0.00446609	0.0230071	0.99995	Slc2a4	solute carrier family 2 (facilitated glucose transporter), member 4 [Source:MGI Symbol;Acc:MGI:95758]	protein_coding
Stim2	-0.913041	-0.908866	-0.00417496	0.00448316	0.0311818	0.99995	Stim2	stromal interaction molecule 2 [Source:MGI Symbol;Acc:MGI:2151156]	protein_coding
Mknk1	0.514432	0.42882	0.0856117	0.00452269	0.0865759	0.99995	Mknk1	MAP kinase-interacting serine/threonine kinase 1 [Source:MGI Symbol;Acc:MGI:894316]	protein_coding
Amacr	-0.660002	-0.579637	-0.0803653	0.00453861	0.0665102	0.99995	Amacr	alpha-methylacyl-CoA racemase [Source:MGI Symbol;Acc:MGI:1098273]	protein_coding
Egflam	-2.98075	-2.51387	-0.466882	0.004554	0.0785186	0.99995	Egflam	EGF-like, fibronectin type III and laminin G domains [Source:MGI Symbol;Acc:MGI:2146149]	protein_coding
Fam60a	-0.544629	-0.354937	-0.189692	0.00456024	0.204752	0.99995	Fam60a	family with sequence similarity 60, member A [Source:MGI Symbol;Acc:MGI:1929091]	protein_coding
Sclt1	-0.753339	-0.853585	0.100246	0.00456024	0.011554	0.99995	Sclt1	sodium channel and clathrin linker 1 [Source:MGI Symbol;Acc:MGI:1914411]	protein_coding
Gsta4	-0.66639	-0.576417	-0.089973	0.00456239	0.0720984	0.99995	Gsta4	glutathione S-transferase, alpha 4 [Source:MGI Symbol;Acc:MGI:1309515]	protein_coding
Tyw1	-0.375974	-0.400505	0.0245309	0.00456652	0.019773	0.99995	Tyw1	tRNA-yW synthesizing protein 1 homolog (S. cerevisiae) [Source:MGI Symbol;Acc:MGI:2141161]	protein_coding
Unc119b	0.561506	0.413864	0.147642	0.00460629	0.140015	0.99995	Unc119b	unc-119 lipid binding chaperone B [Source:MGI Symbol;Acc:MGI:2147162]	protein_coding
Zfp523	-2.27998	-1.59257	-0.687411	0.00460686	0.163976	0.99995	Zfp523	zinc finger protein 523 [Source:MGI Symbol;Acc:MGI:2687278]	protein_coding
Timm8a2	0.632029	0.46871	0.163319	0.00460971	0.136832	0.99995	Timm8a2	translocase of inner mitochondrial membrane 8A2 [Source:MGI Symbol;Acc:MGI:3615492]	protein_coding
Bnip3	-0.489661	-0.574595	0.0849335	0.00463785	0.00903268	0.99995	Bnip3	BCL2/adenovirus E1B interacting protein 3 [Source:MGI Symbol;Acc:MGI:109326]	protein_coding
Abhd17c	-0.400659	-0.257695	-0.142963	0.00464357	0.213287	0.99995	Abhd17c	abhydrolase domain containing 17C [Source:MGI Symbol;Acc:MGI:1917428]	protein_coding
Cyb5d2	-0.600006	-0.728142	0.128136	0.00464652	0.00630521	0.99995	Cyb5d2	cytochrome b5 domain containing 2 [Source:MGI Symbol;Acc:MGI:2684848]	protein_coding
Chek1	0.46242	0.153261	0.309158	0.00466372	0.588769	0.970481	Chek1	checkpoint kinase 1 [Source:MGI Symbol;Acc:MGI:1202065]	protein_coding
Trappc8	-0.424496	-0.582119	0.157623	0.00467655	0.00157497	0.99995	Trappc8	trafficking protein particle complex 8 [Source:MGI Symbol;Acc:MGI:2443008]	protein_coding
Vcpkmt	0.587262	0.374497	0.212765	0.00469881	0.217785	0.99995	Vcpkmt	valosin containing protein lysine (K) methyltransferase [Source:MGI Symbol;Acc:MGI:2684917]	protein_coding
Ccnd2	-1.75929	-0.14593	-1.61336	0.00470146	0.916864	0.750698	Ccnd2	cyclin D2 [Source:MGI Symbol;Acc:MGI:88314]	protein_coding
Rsbn1l	0.439472	0.619309	-0.179837	0.00470748	0.00115255	0.99995	Rsbn1l	round spermatid basic protein 1-like [Source:MGI Symbol;Acc:MGI:3036237]	protein_coding
6030440G07Rik	0.782407	0.940278	-0.157871	0.00474291	0.00776287	0.99995	6030440G07Rik	RIKEN cDNA 6030440G07 gene [Source:MGI Symbol;Acc:MGI:1925128]	lincRNA
Sar1a	0.294335	0.193652	0.100684	0.00477628	0.2018	0.99995	Sar1a	secretion associated Ras related GTPase 1A [Source:MGI Symbol;Acc:MGI:98230]	protein_coding
Hdac5	0.967947	1.67433	-0.706379	0.00477844	5.97078e-05	0.970481	Hdac5	histone deacetylase 5 [Source:MGI Symbol;Acc:MGI:1333784]	protein_coding
Rbsn	0.503372	0.234049	0.269323	0.00477844	0.409019	0.99995	Rbsn	rabenosyn, RAB effector [Source:MGI Symbol;Acc:MGI:1925537]	protein_coding
Ggct	-1.09204	-0.435608	-0.656437	0.00478903	0.498046	0.998716	Ggct	gamma-glutamyl cyclotransferase [Source:MGI Symbol;Acc:MGI:95700]	protein_coding
Sbk1	1.24134	1.31108	-0.0697432	0.00480079	0.0228378	0.99995	Sbk1	SH3-binding kinase 1 [Source:MGI Symbol;Acc:MGI:2135937]	protein_coding
Tbc1d9b	-0.794946	-0.732175	-0.0627708	0.00481524	0.0529478	0.99995	Tbc1d9b	TBC1 domain family, member 9B [Source:MGI Symbol;Acc:MGI:1924045]	protein_coding
9030617O03Rik	-0.908087	-0.484057	-0.42403	0.00482887	0.328713	0.99995	Dglucy	D-glutamate cyclase [Source:MGI Symbol;Acc:MGI:2444813]	protein_coding
Neurl4	-0.411026	-0.386499	-0.0245268	0.00483356	0.0476818	0.99995	Neurl4	neuralized E3 ubiquitin protein ligase 4 [Source:MGI Symbol;Acc:MGI:1921092]	protein_coding
Atp6v0a4	-0.504186	-0.214236	-0.28995	0.00484255	0.463722	0.99995	Atp6v0a4	ATPase, H+ transporting, lysosomal V0 subunit A4 [Source:MGI Symbol;Acc:MGI:2153480]	protein_coding
Mmaa	0.528821	0.671962	-0.143142	0.00487595	0.00430044	0.99995	Mmaa	methylmalonic aciduria (cobalamin deficiency) type A [Source:MGI Symbol;Acc:MGI:1923805]	protein_coding
Ahnak	0.613647	0.676555	-0.0629074	0.00487683	0.0160178	0.99995	Ahnak	AHNAK nucleoprotein (desmoyokin) [Source:MGI Symbol;Acc:MGI:1316648]	protein_coding
Lsm5	0.528313	0.252857	0.275456	0.00487979	0.392665	0.99995	Lsm5	LSM5 homolog, U6 small nuclear RNA and mRNA degradation associated [Source:MGI Symbol;Acc:MGI:1913623]	protein_coding
Herc1	-0.49353	-0.584058	0.0905282	0.004882	0.0087285	0.99995	Herc1	HECT and RLD domain containing E3 ubiquitin protein ligase family member 1 [Source:MGI Symbol;Acc:MGI:2384589]	protein_coding
Nelfa	0.30962	0.344161	-0.0345412	0.00488461	0.0153842	0.99995	Nelfa	negative elongation factor complex member A, Whsc2 [Source:MGI Symbol;Acc:MGI:1346098]	protein_coding
Phpt1	-0.511036	-0.407253	-0.103782	0.00490447	0.106727	0.99995	Phpt1	phosphohistidine phosphatase 1 [Source:MGI Symbol;Acc:MGI:1922704]	protein_coding
Plat	-0.893871	-0.802619	-0.091252	0.00490447	0.0612411	0.99995	Plat	plasminogen activator, tissue [Source:MGI Symbol;Acc:MGI:97610]	protein_coding
Plk2	1.83518	2.17752	-0.342339	0.00491394	0.00871714	0.99995	Plk2	polo like kinase 2 [Source:MGI Symbol;Acc:MGI:1099790]	protein_coding
Pyy	-3.16822	-2.79805	-0.370167	0.00493583	0.066047	0.99995	Pyy	peptide YY [Source:MGI Symbol;Acc:MGI:99924]	protein_coding
Ipo7	0.442047	0.226242	0.215805	0.00495188	0.354155	0.99995	Ipo7	importin 7 [Source:MGI Symbol;Acc:MGI:2152414]	protein_coding
Gm6083	-0.788031	-0.941989	0.153958	0.0049572	0.00793409	0.99995	Gm6083	predicted gene 6083 [Source:MGI Symbol;Acc:MGI:3779550]	processed_pseudogene
Aldh3a1	-2.48986	-2.38639	-0.103473	0.00496071	0.0410731	0.99995	Aldh3a1	aldehyde dehydrogenase family 3, subfamily A1 [Source:MGI Symbol;Acc:MGI:1353451]	protein_coding
Ppig	0.457193	0.268955	0.188238	0.0049619	0.267344	0.99995	Ppig	peptidyl-prolyl isomerase G (cyclophilin G) [Source:MGI Symbol;Acc:MGI:2445173]	protein_coding
Ccnc	-0.459858	-0.755246	0.295388	0.00496505	9.6616e-05	0.990913	Ccnc	cyclin C [Source:MGI Symbol;Acc:MGI:1858199]	protein_coding
Tap1	1.512	2.43357	-0.921568	0.00496561	0.000180447	0.998716	Tap1	transporter 1, ATP-binding cassette, sub-family B (MDR/TAP) [Source:MGI Symbol;Acc:MGI:98483]	protein_coding
Gabbr1	-1.23462	-0.906627	-0.327996	0.00497049	0.144766	0.99995	Gabbr1	gamma-aminobutyric acid (GABA) B receptor, 1 [Source:MGI Symbol;Acc:MGI:1860139]	protein_coding
E2f8	-0.728748	-0.376773	-0.351975	0.00497234	0.348464	0.99995	E2f8	E2F transcription factor 8 [Source:MGI Symbol;Acc:MGI:1922038]	protein_coding
Pcyt2	0.662749	0.401349	0.2614	0.00497806	0.251599	0.99995	Pcyt2	phosphate cytidylyltransferase 2, ethanolamine [Source:MGI Symbol;Acc:MGI:1915921]	protein_coding
Rsrc2	0.291202	0.137933	0.15327	0.00497806	0.400453	0.99995	Rsrc2	arginine/serine-rich coiled-coil 2 [Source:MGI Symbol;Acc:MGI:1913489]	protein_coding
Sox21	-0.834198	-0.592146	-0.242052	0.00498092	0.163189	0.99995	Sox21	SRY (sex determining region Y)-box 21 [Source:MGI Symbol;Acc:MGI:2654070]	protein_coding
Blzf1	0.393751	0.445701	-0.0519504	0.00498561	0.0132572	0.99995	Blzf1	basic leucine zipper nuclear factor 1 [Source:MGI Symbol;Acc:MGI:1201607]	protein_coding
Mthfr	-0.533111	-0.158221	-0.374891	0.00499907	0.640783	0.970481	Mthfr	5,10-methylenetetrahydrofolate reductase [Source:MGI Symbol;Acc:MGI:106639]	protein_coding
Asl	-0.663554	-0.401741	-0.261813	0.00502934	0.252263	0.99995	Asl	argininosuccinate lyase [Source:MGI Symbol;Acc:MGI:88084]	protein_coding
Ddah2	-0.86262	-0.607491	-0.255129	0.00503199	0.167644	0.99995	Ddah2	dimethylarginine dimethylaminohydrolase 2 [Source:MGI Symbol;Acc:MGI:1859016]	protein_coding
Mrm1	-0.631149	-0.480661	-0.150488	0.00503883	0.128176	0.99995	Mrm1	mitochondrial rRNA methyltransferase 1 [Source:MGI Symbol;Acc:MGI:2443470]	protein_coding
Mybl1	1.80365	2.49612	-0.692479	0.00504836	0.00185837	0.99995	Mybl1	myeloblastosis oncogene-like 1 [Source:MGI Symbol;Acc:MGI:99925]	protein_coding
Cacnb3	-0.672594	-0.350639	-0.321955	0.00505654	0.344741	0.99995	Cacnb3	calcium channel, voltage-dependent, beta 3 subunit [Source:MGI Symbol;Acc:MGI:103307]	protein_coding
Ell3	-0.984796	-1.30336	0.318565	0.00506937	0.00276467	0.99995	Ell3	elongation factor RNA polymerase II-like 3 [Source:MGI Symbol;Acc:MGI:2673679]	protein_coding
Prmt9	-0.447543	-0.635617	0.188075	0.00507734	0.00108324	0.99995	Prmt9	protein arginine methyltransferase 9 [Source:MGI Symbol;Acc:MGI:2142651]	protein_coding
Sdsl	3.21789	2.39189	0.826008	0.00508739	0.13755	0.99995	Sdsl	serine dehydratase-like [Source:MGI Symbol;Acc:MGI:2182607]	protein_coding
Tfb1m	-0.495222	-0.366138	-0.129085	0.00508739	0.142565	0.99995	Tfb1m	transcription factor B1, mitochondrial [Source:MGI Symbol;Acc:MGI:2146851]	protein_coding
Lactb	-0.447176	-0.428709	-0.0184674	0.00511333	0.0437673	0.99995	Lactb	lactamase, beta [Source:MGI Symbol;Acc:MGI:1933395]	protein_coding
Ddx42	0.25048	0.284845	-0.0343656	0.00512798	0.0130634	0.99995	Ddx42	DEAD (Asp-Glu-Ala-Asp) box polypeptide 42 [Source:MGI Symbol;Acc:MGI:1919297]	protein_coding
Yeats4	0.317007	0.218459	0.0985479	0.00515329	0.18015	0.99995	Yeats4	YEATS domain containing 4 [Source:MGI Symbol;Acc:MGI:1927224]	protein_coding
Prpsap1	0.376026	0.340132	0.0358937	0.00515549	0.0609819	0.99995	Prpsap1	phosphoribosyl pyrophosphate synthetase-associated protein 1 [Source:MGI Symbol;Acc:MGI:1915013]	protein_coding
Mecr	-0.540187	-0.31357	-0.226617	0.00516315	0.279157	0.99995	Mecr	mitochondrial trans-2-enoyl-CoA reductase [Source:MGI Symbol;Acc:MGI:1349441]	protein_coding
Kbtbd4	0.389074	0.368929	0.0201455	0.00516692	0.0474804	0.99995	Kbtbd4	kelch repeat and BTB (POZ) domain containing 4 [Source:MGI Symbol;Acc:MGI:1914386]	protein_coding
Fancc	-0.671957	-0.542396	-0.129561	0.00518833	0.103149	0.99995	Fancc	Fanconi anemia, complementation group C [Source:MGI Symbol;Acc:MGI:95480]	protein_coding
Pex7	-0.603739	-0.78765	0.183911	0.00518833	0.00333792	0.99995	Pex7	peroxisomal biogenesis factor 7 [Source:MGI Symbol;Acc:MGI:1321392]	protein_coding
Rdh18-ps	0.876798	1.21244	-0.335637	0.00522147	0.00203199	0.99995	Rdh18-ps	retinol dehydrogenase 18, pseudogene [Source:MGI Symbol;Acc:MGI:2687008]	transcribed_unprocessed_pseudogene
Mon2	-0.324788	-0.123922	-0.200866	0.00524186	0.526913	0.998716	Mon2	MON2 homolog, regulator of endosome to Golgi trafficking [Source:MGI Symbol;Acc:MGI:1914324]	protein_coding
G6b	-2.46047	-2.87931	0.418835	0.00527853	0.00769077	0.99995	Mpig6b	megakaryocyte and platelet inhibitory receptor G6b [Source:MGI Symbol;Acc:MGI:2146995]	protein_coding
Ssc4d	-1.28587	-1.41525	0.129379	0.00527853	0.0167741	0.99995	Ssc4d	scavenger receptor cysteine rich family, 4 domains [Source:MGI Symbol;Acc:MGI:1924709]	protein_coding
Sf3a2	0.921095	1.24938	-0.32828	0.00528841	0.00264367	0.99995	Sf3a2	splicing factor 3a, subunit 2 [Source:MGI Symbol;Acc:MGI:104912]	protein_coding
Ranbp2	0.502111	0.311466	0.190645	0.00529044	0.239637	0.99995	Ranbp2	RAN binding protein 2 [Source:MGI Symbol;Acc:MGI:894323]	protein_coding
Xrcc1	0.652422	0.301483	0.350939	0.00536605	0.419853	0.99995	Xrcc1	X-ray repair complementing defective repair in Chinese hamster cells 1 [Source:MGI Symbol;Acc:MGI:99137]	protein_coding
Grcc10	-0.668521	-0.503626	-0.164895	0.00537604	0.136495	0.99995	Grcc10	gene rich cluster, C10 gene [Source:MGI Symbol;Acc:MGI:1315201]	protein_coding
Spty2d1	0.655032	0.401573	0.253459	0.00537868	0.248174	0.99995	Spty2d1	SPT2, Suppressor of Ty, domain containing 1 (S. cerevisiae) [Source:MGI Symbol;Acc:MGI:2142062]	protein_coding
Vps11	-0.322283	-0.121175	-0.201107	0.00538129	0.535841	0.998716	Vps11	VPS11, CORVET/HOPS core subunit [Source:MGI Symbol;Acc:MGI:1918982]	protein_coding
Kat2b	-0.61378	-0.65771	0.0439298	0.00544168	0.0211663	0.99995	Kat2b	K(lysine) acetyltransferase 2B [Source:MGI Symbol;Acc:MGI:1343094]	protein_coding
Cyb5rl	-0.879259	-0.612756	-0.266503	0.00546092	0.176343	0.99995	Cyb5rl	cytochrome b5 reductase-like [Source:MGI Symbol;Acc:MGI:1919657]	protein_coding
Trp53	0.441339	0.527768	-0.0864288	0.00556569	0.00897322	0.99995	Trp53	transformation related protein 53 [Source:MGI Symbol;Acc:MGI:98834]	protein_coding
Dclk3	-4.65471	-3.00501	-1.6497	0.00556742		0.99995	Dclk3	doublecortin-like kinase 3 [Source:MGI Symbol;Acc:MGI:3039580]	protein_coding
Phf3	0.369368	0.350227	0.0191408	0.00559014	0.0491282	0.99995	Phf3	PHD finger protein 3 [Source:MGI Symbol;Acc:MGI:2446126]	protein_coding
Eif4b	0.318364	0.378819	-0.0604546	0.00561649	0.00944124	0.99995	Eif4b	eukaryotic translation initiation factor 4B [Source:MGI Symbol;Acc:MGI:95304]	protein_coding
F11r	0.496122	0.237021	0.259101	0.00561649	0.40252	0.99995	F11r	F11 receptor [Source:MGI Symbol;Acc:MGI:1321398]	protein_coding
Ganab	-0.434921	-0.513164	0.0782429	0.00561649	0.0101522	0.99995	Ganab	alpha glucosidase 2 alpha neutral subunit [Source:MGI Symbol;Acc:MGI:1097667]	protein_coding
Ascc3	0.30291	0.27594	0.0269698	0.00563387	0.0609819	0.99995	Ascc3	activating signal cointegrator 1 complex subunit 3 [Source:MGI Symbol;Acc:MGI:1925237]	protein_coding
Parpbp	-0.436904	-0.425775	-0.0111291	0.00563998	0.0413233	0.99995	Parpbp	PARP1 binding protein [Source:MGI Symbol;Acc:MGI:1922567]	protein_coding
Slc38a9	-0.601071	-0.850476	0.249405	0.00565873	0.00123685	0.99995	Slc38a9	solute carrier family 38, member 9 [Source:MGI Symbol;Acc:MGI:1918839]	protein_coding
Zfp869	0.472191	0.456051	0.0161402	0.00567521	0.0446392	0.99995	Zfp869	zinc finger protein 869 [Source:MGI Symbol;Acc:MGI:1914119]	protein_coding
Asap3	0.890355	0.619716	0.270639	0.00570178	0.18015	0.99995	Asap3	ArfGAP with SH3 domain, ankyrin repeat and PH domain 3 [Source:MGI Symbol;Acc:MGI:2684986]	protein_coding
Gtf3c1	0.611875	0.693107	-0.0812315	0.00570178	0.0148248	0.99995	Gtf3c1	general transcription factor III C 1 [Source:MGI Symbol;Acc:MGI:107887]	protein_coding
Nudt3	0.518033	0.661496	-0.143463	0.00570178	0.00481993	0.99995	Nudt3	nudix (nucleotide diphosphate linked moiety X)-type motif 3 [Source:MGI Symbol;Acc:MGI:1928484]	protein_coding
Tsta3	-0.469213	-0.290341	-0.178872	0.00570335	0.24605	0.99995	Tsta3	tissue specific transplantation antigen P35B [Source:MGI Symbol;Acc:MGI:98857]	protein_coding
Galns	-0.823477	-0.967679	0.144202	0.0057046	0.0104158	0.99995	Galns	galactosamine (N-acetyl)-6-sulfate sulfatase [Source:MGI Symbol;Acc:MGI:1355303]	protein_coding
Cyp4f39	-0.856381	-0.563074	-0.293308	0.00570474	0.211966	0.99995	Cyp4f39	cytochrome P450, family 4, subfamily f, polypeptide 39 [Source:MGI Symbol;Acc:MGI:2445210]	protein_coding
Nae1	-0.491806	-0.602879	0.111073	0.00572077	0.00709757	0.99995	Nae1	NEDD8 activating enzyme E1 subunit 1 [Source:MGI Symbol;Acc:MGI:2384561]	protein_coding
Snw1	0.399711	0.231378	0.168334	0.00573356	0.286134	0.99995	Snw1	SNW domain containing 1 [Source:MGI Symbol;Acc:MGI:1913604]	protein_coding
Cnot11	-0.45722	-0.495804	0.0385836	0.00574286	0.0203669	0.99995	Cnot11	CCR4-NOT transcription complex, subunit 11 [Source:MGI Symbol;Acc:MGI:106580]	protein_coding
Tmcc1	-0.557386	-0.560128	0.00274253	0.00574286	0.0344678	0.99995	Tmcc1	transmembrane and coiled coil domains 1 [Source:MGI Symbol;Acc:MGI:2442368]	protein_coding
Apbb1	-0.54717	-0.397424	-0.149747	0.00575399	0.158691	0.99995	Apbb1	amyloid beta (A4) precursor protein-binding, family B, member 1 [Source:MGI Symbol;Acc:MGI:107765]	protein_coding
Lpin3	-0.959673	-0.556227	-0.403446	0.00576424	0.28639	0.99995	Lpin3	lipin 3 [Source:MGI Symbol;Acc:MGI:1891342]	protein_coding
Pias4	0.738875	0.608201	0.130673	0.00579436	0.100347	0.99995	Pias4	protein inhibitor of activated STAT 4 [Source:MGI Symbol;Acc:MGI:2136940]	protein_coding
Adat3	0.63765	0.488784	0.148866	0.00581774	0.132329	0.99995	Adat3	adenosine deaminase, tRNA-specific 3 [Source:MGI Symbol;Acc:MGI:1924344]	protein_coding
Foxb2	1.94156	2.09198	-0.150418	0.00584439	0.0248487	0.99995	Foxb2	forkhead box B2 [Source:MGI Symbol;Acc:MGI:1347468]	protein_coding
Fam196a	-1.04205	-0.939869	-0.102179	0.00586827	0.0652308	0.99995	Fam196a	family with sequence similarity 196, member A [Source:MGI Symbol;Acc:MGI:3605068]	protein_coding
Gm9833	1.12112	0.942178	0.178945	0.00588333	0.0919251	0.99995	Gm9833	predicted gene 9833 [Source:MGI Symbol;Acc:MGI:3641855]	protein_coding
Frs3	1.26112	1.20472	0.0563993	0.00590275	0.0504751	0.99995	Frs3	fibroblast growth factor receptor substrate 3 [Source:MGI Symbol;Acc:MGI:2135965]	protein_coding
2007-03-01	0.677683	0.437398	0.240284	0.00590275	0.223327	0.99995	2007-03-01	membrane-associated ring finger (C3HC4) 7 [Source:MGI Symbol;Acc:MGI:1931053]	protein_coding
Abcc4	-0.938682	-0.816787	-0.121895	0.00591794	0.079008	0.99995	Abcc4	ATP-binding cassette, sub-family C (CFTR/MRP), member 4 [Source:MGI Symbol;Acc:MGI:2443111]	protein_coding
Pdk2	-1.58846	-0.951716	-0.636741	0.00593461	0.26691	0.99995	Pdk2	pyruvate dehydrogenase kinase, isoenzyme 2 [Source:MGI Symbol;Acc:MGI:1343087]	protein_coding
Gm10336	-0.798032	-1.15023	0.352198	0.00595103	0.00103019	0.99995
Prmt5	0.316313	0.282886	0.0334273	0.00595337	0.0693146	0.99995	Prmt5	protein arginine N-methyltransferase 5 [Source:MGI Symbol;Acc:MGI:1351645]	protein_coding
Tfpt	0.528803	0.187816	0.340987	0.00595337	0.566934	0.997641	Tfpt	TCF3 (E2A) fusion partner [Source:MGI Symbol;Acc:MGI:1916964]	protein_coding
Crygc	-1.96896	-1.75467	-0.214291	0.00595484	0.070223	0.99995	Crygc	crystallin, gamma C [Source:MGI Symbol;Acc:MGI:88523]	protein_coding
Exosc3	0.43926	0.0577667	0.381493	0.00595484	0.860988	0.823149	Exosc3	exosome component 3 [Source:MGI Symbol;Acc:MGI:1913612]	protein_coding
Slc25a40	-0.61071	-0.712994	0.102283	0.00595484	0.0111508	0.99995	Slc25a40	solute carrier family 25, member 40 [Source:MGI Symbol;Acc:MGI:2442486]	protein_coding
Pdlim7	-0.566269	-0.19088	-0.375389	0.00595667	0.594372	0.984761	Pdlim7	PDZ and LIM domain 7 [Source:MGI Symbol;Acc:MGI:1914649]	protein_coding
Usp30	0.49033	0.626416	-0.136087	0.00596288	0.00524968	0.99995	Usp30	ubiquitin specific peptidase 30 [Source:MGI Symbol;Acc:MGI:2140991]	protein_coding
Dnttip2	0.445195	0.234111	0.211084	0.00598617	0.348797	0.99995	Dnttip2	deoxynucleotidyltransferase, terminal, interacting protein 2 [Source:MGI Symbol;Acc:MGI:1923173]	protein_coding
Mov10	-0.692016	-0.430712	-0.261304	0.00598885	0.245584	0.99995	Mov10	Moloney leukemia virus 10 [Source:MGI Symbol;Acc:MGI:97054]	protein_coding
Akain1	1.08568	0.777219	0.308462	0.00601422	0.167384	0.99995	Akain1	A kinase (PRKA) anchor inhibitor 1 [Source:MGI Symbol;Acc:MGI:2444600]	protein_coding
Ndel1	0.349187	0.114373	0.234814	0.0060339	0.606337	0.970481	Ndel1	nudE neurodevelopment protein 1 like 1 [Source:MGI Symbol;Acc:MGI:1932915]	protein_coding
Tbc1d22b	-0.651287	-0.49499	-0.156298	0.00604209	0.13754	0.99995	Tbc1d22b	TBC1 domain family, member 22B [Source:MGI Symbol;Acc:MGI:2681867]	protein_coding
Timd2	1.12235	0.574952	0.547403	0.0060451	0.365499	0.99995	Timd2	T cell immunoglobulin and mucin domain containing 2 [Source:MGI Symbol;Acc:MGI:2159681]	protein_coding
Arhgap32	-0.441534	-0.380004	-0.06153	0.00606014	0.0835766	0.99995	Arhgap32	Rho GTPase activating protein 32 [Source:MGI Symbol;Acc:MGI:2450166]	protein_coding
Txnrd1	0.513424	0.413246	0.100178	0.00606647	0.11151	0.99995	Txnrd1	thioredoxin reductase 1 [Source:MGI Symbol;Acc:MGI:1354175]	protein_coding
Cd320	0.619438	0.641428	-0.0219899	0.0060671	0.0302582	0.99995	Cd320	CD320 antigen [Source:MGI Symbol;Acc:MGI:1860083]	protein_coding
Sat2	-1.56754	-1.65122	0.0836837	0.00607234	0.0247528	0.99995	Sat2	spermidine/spermine N1-acetyl transferase 2 [Source:MGI Symbol;Acc:MGI:1916465]	protein_coding
Zfp729b	0.563896	0.453469	0.110427	0.00607234	0.1106	0.99995	Zfp729b	zinc finger protein 729b [Source:MGI Symbol;Acc:MGI:2145180]	protein_coding
Snora3	0.579529	0.571499	0.00802999	0.00608146	0.0405935	0.99995	Snora3	small nucleolar RNA, H/ACA box 3 [Source:MGI Symbol;Acc:MGI:3819498]	snoRNA
Fkbp6	0.839472	0.518305	0.321167	0.00609529	0.2517	0.99995	Fkbp6	FK506 binding protein 6 [Source:MGI Symbol;Acc:MGI:2137612]	protein_coding
Polr1b	0.333487	0.210749	0.122738	0.00612592	0.237099	0.99995	Polr1b	polymerase (RNA) I polypeptide B [Source:MGI Symbol;Acc:MGI:108014]	protein_coding
2011-09-01	-0.600074	-0.365322	-0.234752	0.00612592	0.259348	0.99995	2011-09-01	septin 11 [Source:MGI Symbol;Acc:MGI:1277214]	protein_coding
Pgm3	-0.471645	-0.384862	-0.0867828	0.00614916	0.105831	0.99995	Pgm3	phosphoglucomutase 3 [Source:MGI Symbol;Acc:MGI:97566]	protein_coding
Ulk2	-0.786078	-0.89594	0.109862	0.00615238	0.0138357	0.99995	Ulk2	unc-51 like kinase 2 [Source:MGI Symbol;Acc:MGI:1352758]	protein_coding
Dock1	-0.747251	-0.404255	-0.342997	0.00616881	0.334738	0.99995	Dock1	dedicator of cytokinesis 1 [Source:MGI Symbol;Acc:MGI:2429765]	protein_coding
Klhl7	0.626697	0.184195	0.442502	0.00618085	0.651824	0.970481	Klhl7	kelch-like 7 [Source:MGI Symbol;Acc:MGI:1196453]	protein_coding
Clgn	-4.26761	-3.31651	-0.951096	0.00620127	0.117825	0.99995	Clgn	calmegin [Source:MGI Symbol;Acc:MGI:107472]	protein_coding
Ankrd39	0.654573	0.792759	-0.138186	0.00626051	0.00924776	0.99995	Ankrd39	ankyrin repeat domain 39 [Source:MGI Symbol;Acc:MGI:1914816]	protein_coding
Rhno1	-0.337305	-0.165019	-0.172286	0.00626636	0.394431	0.99995	Rhno1	RAD9-HUS1-RAD1 interacting nuclear orphan 1 [Source:MGI Symbol;Acc:MGI:1915315]	protein_coding
B230311B06Rik	-0.872962	-0.795502	-0.0774606	0.0062818	0.0644501	0.99995	B230311B06Rik	RIKEN cDNA B230311B06 gene [Source:MGI Symbol;Acc:MGI:2686541]	lincRNA
Scamp1	0.351181	0.086413	0.264768	0.00629041	0.717528	0.943759	Scamp1	secretory carrier membrane protein 1 [Source:MGI Symbol;Acc:MGI:1349480]	protein_coding
4930548H24Rik	0.61388	0.442774	0.171105	0.00629248	0.166398	0.99995	4930548H24Rik	RIKEN cDNA 4930548H24 gene [Source:MGI Symbol;Acc:MGI:1914906]	protein_coding
Ddx17	-0.413968	-0.189233	-0.224735	0.00629248	0.436144	0.99995	Ddx17	DEAD (Asp-Glu-Ala-Asp) box polypeptide 17 [Source:MGI Symbol;Acc:MGI:1914290]	protein_coding
Pgap2	-0.637309	-0.703809	0.0665001	0.00633132	0.0191813	0.99995	Pgap2	post-GPI attachment to proteins 2 [Source:MGI Symbol;Acc:MGI:2385286]	protein_coding
Mir3473f	0.513196	0.675683	-0.162487	0.00635833	0.00409869	0.99995	Mir3473f	microRNA 3473f [Source:MGI Symbol;Acc:MGI:5531228]	miRNA
Tusc5	1.54587	1.67811	-0.132238	0.00638495	0.0273593	0.99995	Tusc5	tumor suppressor candidate 5 [Source:MGI Symbol;Acc:MGI:3029307]	protein_coding
Slc22a13	0.838795	0.345333	0.493462	0.00640586	0.49566	0.99995	Slc22a13	solute carrier family 22 (organic cation transporter), member 13 [Source:MGI Symbol;Acc:MGI:2143107]	protein_coding
Dnmt1	-0.404045	-0.243928	-0.160117	0.00640609	0.267325	0.99995	Dnmt1	DNA methyltransferase (cytosine-5) 1 [Source:MGI Symbol;Acc:MGI:94912]	protein_coding
Wdr18	0.48636	0.462877	0.0234823	0.00640609	0.0519584	0.99995	Wdr18	WD repeat domain 18 [Source:MGI Symbol;Acc:MGI:2158400]	protein_coding
Plxnb1	-1.14574	-0.850796	-0.294944	0.00643354	0.15245	0.99995	Plxnb1	plexin B1 [Source:MGI Symbol;Acc:MGI:2154238]	protein_coding
Tfip11	0.375048	0.376298	-0.00125004	0.00645847	0.0387747	0.99995	Tfip11	tuftelin interacting protein 11 [Source:MGI Symbol;Acc:MGI:1930075]	protein_coding
Hacl1	-0.849742	-0.906458	0.0567158	0.00650013	0.0246597	0.99995	Hacl1	2-hydroxyacyl-CoA lyase 1 [Source:MGI Symbol;Acc:MGI:1929657]	protein_coding
Snora31	0.976507	1.21044	-0.233931	0.00652284	0.0083865	0.99995	Snora31	small nucleolar RNA, H/ACA box 31 [Source:MGI Symbol;Acc:MGI:3819500]	snoRNA
Rnf207	-0.779011	-0.772925	-0.00608614	0.00652629	0.0405979	0.99995	Rnf207	ring finger protein 207 [Source:MGI Symbol;Acc:MGI:2684989]	protein_coding
Rbm17	0.386592	0.152422	0.23417	0.00652777	0.521384	0.99995	Rbm17	RNA binding motif protein 17 [Source:MGI Symbol;Acc:MGI:1924188]	protein_coding
Ggt6	1.51281	1.43482	0.0779891	0.00655361	0.0542839	0.99995	Ggt6	gamma-glutamyltransferase 6 [Source:MGI Symbol;Acc:MGI:1918772]	protein_coding
Btbd2	-1.22546	-0.416224	-0.809236	0.00658694	0.596544	0.990913	Btbd2	BTB (POZ) domain containing 2 [Source:MGI Symbol;Acc:MGI:1933831]	protein_coding
Terb2	-1.00295	-1.333	0.330047	0.00658694	0.00330984	0.99995	Terb2	telomere repeat binding bouquet formation protein 2 [Source:MGI Symbol;Acc:MGI:1921651]	protein_coding
Zdhhc9	0.801839	0.68803	0.113808	0.00658694	0.0899443	0.99995	Zdhhc9	zinc finger, DHHC domain containing 9 [Source:MGI Symbol;Acc:MGI:2444393]	protein_coding
Dsc3	-2.98698	-0.0527967	-2.93419	0.00661402	0.982728	0.750698	Dsc3	desmocollin 3 [Source:MGI Symbol;Acc:MGI:1194993]	protein_coding
Ifi203	1.46311	1.10385	0.359264	0.00661733	0.146094	0.99995	Ifi203	interferon activated gene 203 [Source:MGI Symbol;Acc:MGI:96428]	protein_coding
Cdk5rap2	-0.520631	-0.269853	-0.250778	0.00661893	0.363822	0.99995	Cdk5rap2	CDK5 regulatory subunit associated protein 2 [Source:MGI Symbol;Acc:MGI:2384875]	protein_coding
Katna1	0.350934	0.131709	0.219226	0.00662159	0.546892	0.998716	Katna1	katanin p60 (ATPase-containing) subunit A1 [Source:MGI Symbol;Acc:MGI:1344353]	protein_coding
Fam168b	0.248633	0.252719	-0.00408611	0.00664979	0.0361233	0.99995	Fam168b	family with sequence similarity 168, member B [Source:MGI Symbol;Acc:MGI:2448487]	protein_coding
Ncor1	-0.43171	-0.245729	-0.185981	0.00665527	0.307013	0.99995	Ncor1	nuclear receptor co-repressor 1 [Source:MGI Symbol;Acc:MGI:1349717]	protein_coding
Ddx6	0.365523	0.250703	0.11482	0.00668205	0.196843	0.99995	Ddx6	DEAD (Asp-Glu-Ala-Asp) box polypeptide 6 [Source:MGI Symbol;Acc:MGI:104976]	protein_coding
Dpysl4	1.34478	1.02511	0.319667	0.00669099	0.142172	0.99995	Dpysl4	dihydropyrimidinase-like 4 [Source:MGI Symbol;Acc:MGI:1349764]	protein_coding
Was	-1.17082	-0.4226	-0.748219	0.00669099	0.569047	0.997641	Was	Wiskott-Aldrich syndrome [Source:MGI Symbol;Acc:MGI:105059]	protein_coding
Lurap1l	-0.850371	-0.563479	-0.286892	0.00669588	0.216123	0.99995	Lurap1l	leucine rich adaptor protein 1-like [Source:MGI Symbol;Acc:MGI:106510]	protein_coding
Cep97	1.21353	1.27701	-0.0634729	0.00671526	0.0289949	0.99995	Cep97	centrosomal protein 97 [Source:MGI Symbol;Acc:MGI:1921451]	protein_coding
Cish	0.550729	0.834148	-0.283419	0.00671526	0.000683348	0.99995	Cish	cytokine inducible SH2-containing protein [Source:MGI Symbol;Acc:MGI:103159]	protein_coding
Ehd1	0.321083	0.317206	0.00387702	0.00671526	0.0434577	0.99995	Ehd1	EH-domain containing 1 [Source:MGI Symbol;Acc:MGI:1341878]	protein_coding
Smg8	0.398886	0.366504	0.0323817	0.00671526	0.0643874	0.99995	Smg8	smg-8 homolog, nonsense mediated mRNA decay factor (C. elegans) [Source:MGI Symbol;Acc:MGI:1921383]	protein_coding
Arl2	-0.383395	-0.216671	-0.166724	0.00673647	0.312979	0.99995	Arl2	ADP-ribosylation factor-like 2 [Source:MGI Symbol;Acc:MGI:1928393]	protein_coding
Ddx31	0.439987	0.367417	0.0725705	0.0067455	0.100512	0.99995	Ddx31	DEAD/H (Asp-Glu-Ala-Asp/His) box polypeptide 31 [Source:MGI Symbol;Acc:MGI:2682639]	protein_coding
Dvl3	-0.539389	-0.675022	0.135634	0.0067455	0.00690714	0.99995	Dvl3	dishevelled segment polarity protein 3 [Source:MGI Symbol;Acc:MGI:108100]	protein_coding
Fbxl6	0.306824	0.197065	0.109759	0.0067455	0.234782	0.99995	Fbxl6	F-box and leucine-rich repeat protein 6 [Source:MGI Symbol;Acc:MGI:1354705]	protein_coding
Gm7102	0.790428	0.647229	0.143199	0.0067455	0.108709	0.99995	Gm7102	predicted gene 7102 [Source:MGI Symbol;Acc:MGI:3648735]	protein_coding
Hibadh	-0.626549	-0.430583	-0.195966	0.0067455	0.196656	0.99995	Hibadh	3-hydroxyisobutyrate dehydrogenase [Source:MGI Symbol;Acc:MGI:1889802]	protein_coding
Mrpl44	0.41576	0.271045	0.144715	0.0067455	0.225523	0.99995	Mrpl44	mitochondrial ribosomal protein L44 [Source:MGI Symbol;Acc:MGI:1916413]	protein_coding
Tmem106a	-0.641977	-0.618768	-0.0232092	0.0067455	0.0496811	0.99995	Tmem106a	transmembrane protein 106A [Source:MGI Symbol;Acc:MGI:1922056]	protein_coding
Gpatch1	0.39758	0.329806	0.0677743	0.00679445	0.103648	0.99995	Gpatch1	G patch domain containing 1 [Source:MGI Symbol;Acc:MGI:1914721]	protein_coding
Pigc	-0.533506	-0.344913	-0.188594	0.00679445	0.229787	0.99995	Pigc	phosphatidylinositol glycan anchor biosynthesis, class C [Source:MGI Symbol;Acc:MGI:1914542]	protein_coding
Porcn	-0.631325	-0.680594	0.0492691	0.00679445	0.0244237	0.99995	Porcn	porcupine homolog (Drosophila) [Source:MGI Symbol;Acc:MGI:1890212]	protein_coding
Gadl1	1.18376	0.871091	0.312674	0.00681287	0.158217	0.99995	Gadl1	glutamate decarboxylase-like 1 [Source:MGI Symbol;Acc:MGI:1920998]	protein_coding
Atp5g3	-0.439465	-0.45897	0.0195058	0.00683422	0.0308486	0.99995	Atp5g3	ATP synthase, H+ transporting, mitochondrial F0 complex, subunit C3 (subunit 9) [Source:MGI Symbol;Acc:MGI:2442035]	protein_coding
Cyfip1	-0.244143	-0.181563	-0.0625804	0.00686321	0.155869	0.99995	Cyfip1	cytoplasmic FMR1 interacting protein 1 [Source:MGI Symbol;Acc:MGI:1338801]	protein_coding
AF067061	2.98914	0.650825	2.33832	0.00696769		0.943759	AF067061	cDNA sequence AF067061 [Source:MGI Symbol;Acc:MGI:2681166]	protein_coding
Cnot4	0.338773	0.438424	-0.0996512	0.00696769	0.00517544	0.99995	Cnot4	CCR4-NOT transcription complex, subunit 4 [Source:MGI Symbol;Acc:MGI:1859026]	protein_coding
Por	0.477465	0.593791	-0.116326	0.00696769	0.00782298	0.99995	Por	P450 (cytochrome) oxidoreductase [Source:MGI Symbol;Acc:MGI:97744]	protein_coding
Sdhaf3	0.483528	0.353948	0.12958	0.00696769	0.163977	0.99995	Sdhaf3	succinate dehydrogenase complex assembly factor 3 [Source:MGI Symbol;Acc:MGI:1913288]	protein_coding
Cplx2	1.35089	1.31308	0.0378079	0.00697397	0.0504751	0.99995	Cplx2	complexin 2 [Source:MGI Symbol;Acc:MGI:104726]	protein_coding
Mrpl19	0.451348	0.509806	-0.058458	0.00697397	0.0175801	0.99995	Mrpl19	mitochondrial ribosomal protein L19 [Source:MGI Symbol;Acc:MGI:1926274]	protein_coding
Mfsd12	1.30274	1.06168	0.241052	0.00700069	0.114458	0.99995	Mfsd12	major facilitator superfamily domain containing 12 [Source:MGI Symbol;Acc:MGI:3604804]	protein_coding
Golga5	-0.22354	-0.158788	-0.0647516	0.00701246	0.179959	0.99995	Golga5	golgi autoantigen, golgin subfamily a, 5 [Source:MGI Symbol;Acc:MGI:1351475]	protein_coding
Thumpd1	0.318713	0.28418	0.0345329	0.00701246	0.0770217	0.99995	Thumpd1	THUMP domain containing 1 [Source:MGI Symbol;Acc:MGI:2444479]	protein_coding
Gm11127	1.48893	1.76676	-0.277829	0.00704555	0.0119297	0.99995	Gm11127	predicted gene 11127 [Source:MGI Symbol;Acc:MGI:3779381]	protein_coding
Shf	-0.882851	-0.5108	-0.372051	0.00708242	0.301895	0.99995	Shf	Src homology 2 domain containing F [Source:MGI Symbol;Acc:MGI:3613669]	protein_coding
Gm9	-3.43207	-1.08309	-2.34899	0.00708338	0.628858	0.970481	Gm9	predicted gene 9 [Source:MGI Symbol;Acc:MGI:2684855]	protein_coding
Slc12a1	1.51679	0.750192	0.766597	0.00710031	0.391673	0.99995	Slc12a1	solute carrier family 12, member 1 [Source:MGI Symbol;Acc:MGI:103150]	protein_coding
Gca	0.566549	0.35076	0.215789	0.00711113	0.258713	0.99995	Gca	grancalcin [Source:MGI Symbol;Acc:MGI:1918521]	protein_coding
Ankzf1	0.531279	0.377796	0.153483	0.00712242	0.181108	0.99995	Ankzf1	ankyrin repeat and zinc finger domain containing 1 [Source:MGI Symbol;Acc:MGI:1098746]	protein_coding
Wwc2	0.387138	0.40551	-0.0183721	0.00716193	0.0312569	0.99995	Wwc2	WW, C2 and coiled-coil domain containing 2 [Source:MGI Symbol;Acc:MGI:1261872]	protein_coding
Dlgap4	0.352488	0.393968	-0.0414796	0.00716651	0.0196091	0.99995	Dlgap4	discs, large homolog-associated protein 4 (Drosophila) [Source:MGI Symbol;Acc:MGI:2138865]	protein_coding
Wdr70	0.482555	0.451081	0.0314738	0.00716651	0.0610014	0.99995	Wdr70	WD repeat domain 70 [Source:MGI Symbol;Acc:MGI:1921020]	protein_coding
Atp6v1d	-0.309581	-0.481957	0.172376	0.00719166	0.000486389	0.99995	Atp6v1d	ATPase, H+ transporting, lysosomal V1 subunit D [Source:MGI Symbol;Acc:MGI:1921084]	protein_coding
Dock4	-0.638748	-0.603978	-0.03477	0.00720743	0.0565349	0.99995	Dock4	dedicator of cytokinesis 4 [Source:MGI Symbol;Acc:MGI:1918006]	protein_coding
Ufd1	0.537537	0.252081	0.285456	0.00720999	0.429108	0.99995	Ufd1	ubiquitin recognition factor in ER-associated degradation 1 [Source:MGI Symbol;Acc:MGI:109353]	protein_coding
Hif1an	0.412865	0.309671	0.103194	0.0072169	0.154237	0.99995	Hif1an	hypoxia-inducible factor 1, alpha subunit inhibitor [Source:MGI Symbol;Acc:MGI:2442345]	protein_coding
Exoc5	-0.401294	-0.437253	0.0359591	0.0072373	0.0234226	0.99995	Exoc5	exocyst complex component 5 [Source:MGI Symbol;Acc:MGI:2145645]	protein_coding
Itih5	-1.08931	-0.396155	-0.693151	0.00725783	0.565891	0.998716	Itih5	inter-alpha (globulin) inhibitor H5 [Source:MGI Symbol;Acc:MGI:1925751]	protein_coding
Pkn3	-0.985868	-0.946059	-0.0398091	0.00726887	0.0526222	0.99995	Pkn3	protein kinase N3 [Source:MGI Symbol;Acc:MGI:2388285]	protein_coding
Guca1a	0.85009	0.480547	0.369543	0.00728613	0.317759	0.99995	Guca1a	guanylate cyclase activator 1a (retina) [Source:MGI Symbol;Acc:MGI:102770]	protein_coding
Fbxw4	-1.62783	-1.3841	-0.243721	0.00731166	0.0938777	0.99995	Fbxw4	F-box and WD-40 domain protein 4 [Source:MGI Symbol;Acc:MGI:1354698]	protein_coding
Hps1	-0.923596	-0.781985	-0.14161	0.00732144	0.0983565	0.99995	Hps1	HPS1, biogenesis of lysosomal organelles complex 3 subunit 1 [Source:MGI Symbol;Acc:MGI:2177763]	protein_coding
Trim44	-1.44198	-0.64192	-0.80006	0.00732343	0.4615	0.99995	Trim44	tripartite motif-containing 44 [Source:MGI Symbol;Acc:MGI:1931835]	protein_coding
Uck2	0.401987	0.171751	0.230236	0.00732343	0.483814	0.99995	Uck2	uridine-cytidine kinase 2 [Source:MGI Symbol;Acc:MGI:1931744]	protein_coding
C530005A16Rik	1.80531	1.41204	0.393273	0.00734684	0.132923	0.99995	C530005A16Rik	RIKEN cDNA C530005A16 gene [Source:MGI Symbol;Acc:MGI:3612454]	processed_transcript
Fam89a	1.05296	0.49115	0.561809	0.00734684	0.431986	0.99995	Fam89a	family with sequence similarity 89, member A [Source:MGI Symbol;Acc:MGI:1916877]	protein_coding
Gsta1	-0.905015	-0.494938	-0.410077	0.00738056	0.338816	0.99995	Gsta1	glutathione S-transferase, alpha 1 (Ya) [Source:MGI Symbol;Acc:MGI:1095417]	protein_coding
Nfs1	-0.39544	-0.261238	-0.134202	0.00741624	0.223635	0.99995	Nfs1	nitrogen fixation gene 1 (S. cerevisiae) [Source:MGI Symbol;Acc:MGI:1316706]	protein_coding
Prss53	-1.59615	-1.01504	-0.581114	0.00742991	0.245738	0.99995	Prss53	protease, serine 53 [Source:MGI Symbol;Acc:MGI:2652890]	protein_coding
Mynn	0.313318	0.148772	0.164547	0.00743854	0.422704	0.99995	Mynn	myoneurin [Source:MGI Symbol;Acc:MGI:1931415]	protein_coding
Ufm1	0.357599	0.227188	0.130411	0.00743863	0.246172	0.99995	Ufm1	ubiquitin-fold modifier 1 [Source:MGI Symbol;Acc:MGI:1915140]	protein_coding
Xkrx	-1.14076	-0.0340561	-1.1067	0.00743914	0.97127	0.750698	Xkrx	X-linked Kx blood group related, X-linked [Source:MGI Symbol;Acc:MGI:3584011]	protein_coding
Dgcr14	0.3655	0.456735	-0.0912353	0.00746594	0.0080832	0.99995	Dgcr14	DiGeorge syndrome critical region gene 14 [Source:MGI Symbol;Acc:MGI:107854]	protein_coding
Eef1b2	-0.240596	-0.281954	0.0413579	0.00747622	0.0138509	0.99995	Eef1b2	eukaryotic translation elongation factor 1 beta 2 [Source:MGI Symbol;Acc:MGI:1929520]	protein_coding
Tbc1d19	-1.04179	-1.34206	0.300273	0.00748633	0.00537841	0.99995	Tbc1d19	TBC1 domain family, member 19 [Source:MGI Symbol;Acc:MGI:1914499]	protein_coding
Satb2	-0.3173	-0.158367	-0.158933	0.00750155	0.393653	0.99995	Satb2	special AT-rich sequence binding protein 2 [Source:MGI Symbol;Acc:MGI:2679336]	protein_coding
Id2	-0.635395	0.0689229	-0.704318	0.00750426	0.892656	0.527155	Id2	inhibitor of DNA binding 2 [Source:MGI Symbol;Acc:MGI:96397]	protein_coding
Pwp1	0.531446	0.00383031	0.527616	0.00751078	0.992963	0.750698	Pwp1	PWP1 homolog, endonuclein [Source:MGI Symbol;Acc:MGI:1914735]	protein_coding
Dok4	-0.71601	-0.291471	-0.424539	0.00751941	0.512232	0.99995	Dok4	docking protein 4 [Source:MGI Symbol;Acc:MGI:2148865]	protein_coding
Vps26a	0.379577	-0.0103761	0.389953	0.00752535	0.973357	0.734778	Vps26a	VPS26 retromer complex component A [Source:MGI Symbol;Acc:MGI:1353654]	protein_coding
Prkci	-0.342901	-0.204635	-0.138266	0.00752559	0.285051	0.99995	Prkci	protein kinase C, iota [Source:MGI Symbol;Acc:MGI:99260]	protein_coding
Pcgf1	-0.418402	-0.392085	-0.0263162	0.00756271	0.0612255	0.99995	Pcgf1	polycomb group ring finger 1 [Source:MGI Symbol;Acc:MGI:1917087]	protein_coding
Tmem70	0.463006	0.163317	0.29969	0.00757776	0.583394	0.998716	Tmem70	transmembrane protein 70 [Source:MGI Symbol;Acc:MGI:1915068]	protein_coding
Slc46a3	-1.42832	-0.886018	-0.5423	0.00758331	0.260877	0.99995	Slc46a3	solute carrier family 46, member 3 [Source:MGI Symbol;Acc:MGI:1918956]	protein_coding
Enpp2	4.77116	-0.728794	5.49996	0.00763184	0.829237	0.527155	Enpp2	ectonucleotide pyrophosphatase/phosphodiesterase 2 [Source:MGI Symbol;Acc:MGI:1321390]	protein_coding
Afdn	-0.292502	-0.397294	0.104791	0.00765061	0.00333792	0.99995	Afdn	afadin, adherens junction formation factor [Source:MGI Symbol;Acc:MGI:1314653]	protein_coding
Dgkz	-0.403898	-0.224607	-0.179292	0.00765061	0.33294	0.99995	Dgkz	diacylglycerol kinase zeta [Source:MGI Symbol;Acc:MGI:1278339]	protein_coding
Erc2	-0.988859	-0.214511	-0.774347	0.00765061	0.762994	0.943759	Erc2	ELKS/RAB6-interacting/CAST family member 2 [Source:MGI Symbol;Acc:MGI:1098749]	protein_coding
Pcmt1	0.520826	0.238219	0.282606	0.00766848	0.447576	0.99995	Pcmt1	protein-L-isoaspartate (D-aspartate) O-methyltransferase 1 [Source:MGI Symbol;Acc:MGI:97502]	protein_coding
Klf6	-0.650487	-0.0783238	-0.572164	0.00767955	0.878499	0.837706	Klf6	Kruppel-like factor 6 [Source:MGI Symbol;Acc:MGI:1346318]	protein_coding
Aifm1	-0.386512	-0.335271	-0.0512413	0.00769478	0.0909703	0.99995	Aifm1	apoptosis-inducing factor, mitochondrion-associated 1 [Source:MGI Symbol;Acc:MGI:1349419]	protein_coding
Slc25a1	-0.95994	-0.743756	-0.216184	0.00769537	0.140616	0.99995	Slc25a1	solute carrier family 25 (mitochondrial carrier, citrate transporter), member 1 [Source:MGI Symbol;Acc:MGI:1345283]	protein_coding
2900026A02Rik	-1.15882	-0.666375	-0.492441	0.0077099	0.310252	0.99995	2900026A02Rik	RIKEN cDNA 2900026A02 gene [Source:MGI Symbol;Acc:MGI:1920194]	protein_coding
Clasp2	0.638919	0.898168	-0.259249	0.0077099	0.00226377	0.99995	Clasp2	CLIP associating protein 2 [Source:MGI Symbol;Acc:MGI:1923749]	protein_coding
Rida	-0.719505	-0.486678	-0.232827	0.00771321	0.213214	0.99995	Rida	reactive intermediate imine deaminase A homolog [Source:MGI Symbol;Acc:MGI:1095401]	protein_coding
Ccne2	-1.22079	-1.02958	-0.19121	0.00777746	0.100538	0.99995	Ccne2	cyclin E2 [Source:MGI Symbol;Acc:MGI:1329034]	protein_coding
Shisa5	-0.80726	-0.708988	-0.0982725	0.00777746	0.0868464	0.99995	Shisa5	shisa family member 5 [Source:MGI Symbol;Acc:MGI:1915044]	protein_coding
Stam2	0.504215	0.306959	0.197256	0.00777746	0.275198	0.99995	Stam2	signal transducing adaptor molecule (SH3 domain and ITAM motif) 2 [Source:MGI Symbol;Acc:MGI:1929100]	protein_coding
Smarcd2	-0.37681	-0.258884	-0.117926	0.00779026	0.205745	0.99995	Smarcd2	SWI/SNF related, matrix associated, actin dependent regulator of chromatin, subfamily d, member 2 [Source:MGI Symbol;Acc:MGI:1933621]	protein_coding
Poc1b	-0.591415	-0.578891	-0.012524	0.00780573	0.0489586	0.99995	Poc1b	POC1 centriolar protein B [Source:MGI Symbol;Acc:MGI:1918511]	protein_coding
Rgma	-1.2359	-0.6744	-0.561499	0.00780835	0.344712	0.99995	Rgma	repulsive guidance molecule family member A [Source:MGI Symbol;Acc:MGI:2679262]	protein_coding
Usp36	-0.458623	-0.168894	-0.289729	0.00780835	0.564922	0.998716	Usp36	ubiquitin specific peptidase 36 [Source:MGI Symbol;Acc:MGI:1919594]	protein_coding
Ccdc68	-1.85342	-0.752994	-1.10043	0.00783307	0.515329	0.99995	Ccdc68	coiled-coil domain containing 68 [Source:MGI Symbol;Acc:MGI:3612676]	protein_coding
Tm4sf5	1.08023	0.74365	0.336577	0.00783954	0.204752	0.99995	Tm4sf5	transmembrane 4 superfamily member 5 [Source:MGI Symbol;Acc:MGI:1922854]	protein_coding
BC052688	0.530992	0.0988254	0.432166	0.00785275	0.800372	0.943759
Atg13	-0.377578	-0.116897	-0.260681	0.00786316	0.642099	0.970481	Atg13	autophagy related 13 [Source:MGI Symbol;Acc:MGI:1196429]	protein_coding
As3mt	0.386528	0.294662	0.0918665	0.0078652	0.150067	0.99995	As3mt	arsenic (+3 oxidation state) methyltransferase [Source:MGI Symbol;Acc:MGI:1929882]	protein_coding
Cdk2ap1	0.742546	0.404197	0.338349	0.0078652	0.345578	0.99995	Cdk2ap1	CDK2 (cyclin-dependent kinase 2)-associated protein 1 [Source:MGI Symbol;Acc:MGI:1202069]	protein_coding
Slc44a1	-0.613814	-0.6811	0.0672853	0.0078976	0.0219388	0.99995	Slc44a1	solute carrier family 44, member 1 [Source:MGI Symbol;Acc:MGI:2140592]	protein_coding
Ano6	0.337445	0.646239	-0.308794	0.00791606	1.20039e-05	0.822348	Ano6	anoctamin 6 [Source:MGI Symbol;Acc:MGI:2145890]	protein_coding
Tspan14	-0.496014	-0.18572	-0.310294	0.00801797	0.558591	0.998716	Tspan14	tetraspanin 14 [Source:MGI Symbol;Acc:MGI:1196325]	protein_coding
1700025G04Rik	-0.592468	-0.422755	-0.169713	0.00802177	0.185263	0.99995	1700025G04Rik	RIKEN cDNA 1700025G04 gene [Source:MGI Symbol;Acc:MGI:1916649]	protein_coding
Ednrb	1.64837	0.732955	0.915414	0.00805491		0.99995	Ednrb	endothelin receptor type B [Source:MGI Symbol;Acc:MGI:102720]	protein_coding
Hsf2bp	-0.897146	-1.06994	0.172791	0.00805491	0.0126907	0.99995	Hsf2bp	heat shock transcription factor 2 binding protein [Source:MGI Symbol;Acc:MGI:1921627]	protein_coding
D830030K20Rik	1.4892	1.43439	0.0548134	0.00805857	0.0575618	0.99995	D830030K20Rik	RIKEN cDNA D830030K20 gene [Source:MGI Symbol;Acc:MGI:2443830]	protein_coding
Sbno2	-0.677836	-0.312461	-0.365375	0.00805857	0.447181	0.99995	Sbno2	strawberry notch homolog 2 (Drosophila) [Source:MGI Symbol;Acc:MGI:2448490]	protein_coding
Sdccag8	-0.795194	-0.761034	-0.0341605	0.00805857	0.0569551	0.99995	Sdccag8	serologically defined colon cancer antigen 8 [Source:MGI Symbol;Acc:MGI:1924066]	protein_coding
Atxn7l1	-0.571066	-0.403269	-0.167797	0.00808087	0.191646	0.99995	Atxn7l1	ataxin 7-like 1 [Source:MGI Symbol;Acc:MGI:3584458]	protein_coding
Fdft1	0.666201	0.591146	0.0750552	0.00808087	0.084626	0.99995	Fdft1	farnesyl diphosphate farnesyl transferase 1 [Source:MGI Symbol;Acc:MGI:102706]	protein_coding
Pxdc1	-2.43401	0.471162	-2.90518	0.00809603	0.797459	0.527155	Pxdc1	PX domain containing 1 [Source:MGI Symbol;Acc:MGI:1914145]	protein_coding
Slc39a2	-1.04457	-0.0229436	-1.02163	0.00809943	0.979149	0.750698	Slc39a2	solute carrier family 39 (zinc transporter), member 2 [Source:MGI Symbol;Acc:MGI:2684326]	protein_coding
Timm13	0.449632	0.403864	0.0457677	0.00812329	0.0800701	0.99995	Timm13	translocase of inner mitochondrial membrane 13 [Source:MGI Symbol;Acc:MGI:1353432]	protein_coding
Gnl3	0.294429	0.18627	0.10816	0.00816518	0.255039	0.99995	Gnl3	guanine nucleotide binding protein-like 3 (nucleolar) [Source:MGI Symbol;Acc:MGI:1353651]	protein_coding
Tbc1d5	-0.571928	-0.407451	-0.164477	0.00819467	0.187417	0.99995	Tbc1d5	TBC1 domain family, member 5 [Source:MGI Symbol;Acc:MGI:1919488]	protein_coding
Hdac4	-0.58841	-0.295434	-0.292975	0.00823024	0.396124	0.99995	Hdac4	histone deacetylase 4 [Source:MGI Symbol;Acc:MGI:3036234]	protein_coding
Barx2	3.66503	1.6063	2.05873	0.00825991	0.458845	0.99995	Barx2	BarH-like homeobox 2 [Source:MGI Symbol;Acc:MGI:109617]	protein_coding
Cldnd1	0.46563	0.2332	0.23243	0.00825991	0.397062	0.99995	Cldnd1	claudin domain containing 1 [Source:MGI Symbol;Acc:MGI:2447860]	protein_coding
Nup37	-0.499981	-0.624877	0.124895	0.008268	0.00872158	0.99995	Nup37	nucleoporin 37 [Source:MGI Symbol;Acc:MGI:1919964]	protein_coding
[truncated: 3,169 more rows]

## Sheet: E3.5-KO signif genes
Table of genes with a significantly different expression between Mettl16-/- and both Mettl16+/- and Mettl16+/+: E3.5
	log2FC			padj
gene	ko vs wt	ko vs het	het vs wt	ko vs wt	ko vs het	het vs wt	ENSEMBL name	description	gene_biotype
Dxo	-1.61241	-1.33572	-0.276693	2.30332e-32	4.80449e-15	0.990913	Dxo	decapping exoribonuclease [Source:MGI Symbol;Acc:MGI:1890444]	protein_coding
Lifr	-3.2962	-2.86302	-0.433175	7.92152e-24	2.49626e-12	0.99995	Lifr	leukemia inhibitory factor receptor [Source:MGI Symbol;Acc:MGI:96788]	protein_coding
Prpf3	1.02581	0.738249	0.287559	5.18492e-23	2.6772e-08	0.822348	Prpf3	pre-mRNA processing factor 3 [Source:MGI Symbol;Acc:MGI:1918017]	protein_coding
Rnf5	-1.34709	-1.27611	-0.070979	1.97317e-22	1.31908e-13	0.99995	Rnf5	ring finger protein 5 [Source:MGI Symbol;Acc:MGI:1860076]	protein_coding
Smndc1	1.12302	0.884659	0.23836	2.66414e-21	3.74747e-09	0.997641	Smndc1	survival motor neuron domain containing 1 [Source:MGI Symbol;Acc:MGI:1923729]	protein_coding
Cenpv	-2.85262	-2.50635	-0.346266	9.39777e-20	1.5755e-10	0.99995	Cenpv	centromere protein V [Source:MGI Symbol;Acc:MGI:1920389]	protein_coding
Itgae	-3.16664	-3.00766	-0.158979	9.87003e-20	1.56389e-12	0.99995	Itgae	integrin alpha E, epithelial-associated [Source:MGI Symbol;Acc:MGI:1298377]	protein_coding
Rars2	-1.0177	-1.00317	-0.0145306	3.99103e-18	4.46012e-12	0.99995	Rars2	arginyl-tRNA synthetase 2, mitochondrial [Source:MGI Symbol;Acc:MGI:1923596]	protein_coding
BC017158	-1.13686	-1.10642	-0.0304329	9.01792e-18	8.76793e-12	0.99995	BC017158	cDNA sequence BC017158 [Source:MGI Symbol;Acc:MGI:2384572]	protein_coding
Dctn2	-1.06409	-0.997748	-0.0663393	1.82534e-17	1.5755e-10	0.99995	Dctn2	dynactin 2 [Source:MGI Symbol;Acc:MGI:107733]	protein_coding
Gtse1	1.15437	1.357	-0.202634	5.01299e-17	1.07654e-15	0.99995	Gtse1	G two S phase expressed protein 1 [Source:MGI Symbol;Acc:MGI:1352755]	protein_coding
Apeh	-1.02836	-0.755205	-0.273155	4.26496e-16	3.9354e-06	0.970481	Apeh	acylpeptide hydrolase [Source:MGI Symbol;Acc:MGI:88041]	protein_coding
Exosc8	-0.986734	-1.06235	0.0756189	5.63678e-16	1.56389e-12	0.99995	Exosc8	exosome component 8 [Source:MGI Symbol;Acc:MGI:1916889]	protein_coding
Eif2b5	-0.707376	-0.68372	-0.023656	5.88645e-16	3.09968e-10	0.99995	Eif2b5	eukaryotic translation initiation factor 2B, subunit 5 epsilon [Source:MGI Symbol;Acc:MGI:2446176]	protein_coding
Gnb1l	1.12851	0.915615	0.212894	5.88645e-16	2.86001e-07	0.99995	Gnb1l	guanine nucleotide binding protein (G protein), beta polypeptide 1-like [Source:MGI Symbol;Acc:MGI:1338057]	protein_coding
Rrp1b	-1.10236	-1.15703	0.054668	1.77298e-15	8.76793e-12	0.99995	Rrp1b	ribosomal RNA processing 1 homolog B (S. cerevisiae) [Source:MGI Symbol;Acc:MGI:1919712]	protein_coding
Rbm39	0.556937	0.535478	0.0214586	1.96339e-15	7.62611e-10	0.99995	Rbm39	RNA binding motif protein 39 [Source:MGI Symbol;Acc:MGI:2157953]	protein_coding
Plcb3	-1.63238	-1.58604	-0.0463427	2.59409e-15	5.73711e-10	0.99995	Plcb3	phospholipase C, beta 3 [Source:MGI Symbol;Acc:MGI:104778]	protein_coding
Cdk10	-1.18349	-0.973579	-0.209914	3.37272e-15	3.55551e-07	0.99995	Cdk10	cyclin-dependent kinase 10 [Source:MGI Symbol;Acc:MGI:2448549]	protein_coding
Naxd	-1.32185	-1.24947	-0.0723776	4.11408e-15	2.50481e-09	0.99995	Naxd	NAD(P)HX dehydratase [Source:MGI Symbol;Acc:MGI:1913353]	protein_coding
Pts	-1.33512	-1.13354	-0.201581	1.6883e-14	2.72066e-07	0.99995	Pts	6-pyruvoyl-tetrahydropterin synthase [Source:MGI Symbol;Acc:MGI:1338783]	protein_coding
Zdhhc16	-0.820457	-0.750402	-0.0700547	2.61688e-14	2.61684e-08	0.99995	Zdhhc16	zinc finger, DHHC domain containing 16 [Source:MGI Symbol;Acc:MGI:1921418]	protein_coding
Ift140	-1.53945	-1.19473	-0.34472	1.01547e-13	7.23277e-06	0.99995	Ift140	intraflagellar transport 140 [Source:MGI Symbol;Acc:MGI:2146906]	protein_coding
Arpc2	-0.761177	-0.63499	-0.126187	1.02274e-13	1.16994e-06	0.99995	Arpc2	actin related protein 2/3 complex, subunit 2 [Source:MGI Symbol;Acc:MGI:1923959]	protein_coding
Ccl27a	-2.3953	-1.47835	-0.916948	1.2373e-13	0.000599152	0.726372	Ccl27a	chemokine (C-C motif) ligand 27A [Source:MGI Symbol;Acc:MGI:1343459]	protein_coding
Dcaf11	-1.13749	-1.06395	-0.0735364	1.39663e-13	2.92021e-08	0.99995	Dcaf11	DDB1 and CUL4 associated factor 11 [Source:MGI Symbol;Acc:MGI:90168]	protein_coding
Hip1	-0.873737	-0.670488	-0.203249	2.1384e-13	1.39228e-05	0.99995	Hip1	huntingtin interacting protein 1 [Source:MGI Symbol;Acc:MGI:1099804]	protein_coding
Erbb2	-1.04139	-0.69616	-0.345228	2.19761e-13	0.00021657	0.932714	Erbb2	erb-b2 receptor tyrosine kinase 2 [Source:MGI Symbol;Acc:MGI:95410]	protein_coding
Taz	-1.54459	-1.59972	0.0551293	2.20287e-13	7.06116e-10	0.99995	Taz	tafazzin [Source:MGI Symbol;Acc:MGI:109626]	protein_coding
Arih2	1.65517	1.41202	0.243144	2.20666e-13	9.32075e-07	0.99995	Arih2	ariadne RBR E3 ubiquitin protein ligase 2 [Source:MGI Symbol;Acc:MGI:1344361]	protein_coding
Prpf39	1.36132	1.00849	0.352833	2.48255e-13	3.23257e-05	0.998716	Prpf39	pre-mRNA processing factor 39 [Source:MGI Symbol;Acc:MGI:104602]	protein_coding
Ngrn	-1.08587	-1.24891	0.163035	3.37396e-13	6.08026e-12	0.99995	Ngrn	neugrin, neurite outgrowth associated [Source:MGI Symbol;Acc:MGI:1933212]	protein_coding
Ddias	1.75186	1.47657	0.275294	4.24837e-13	1.78577e-06	0.99995	Ddias	DNA damage-induced apoptosis suppressor [Source:MGI Symbol;Acc:MGI:1921291]	protein_coding
Pde1b	-2.82047	-1.92789	-0.892587	5.03002e-13	0.000177797	0.943759	Pde1b	phosphodiesterase 1B, Ca2+-calmodulin dependent [Source:MGI Symbol;Acc:MGI:97523]	protein_coding
Cdkn2aipnl	-0.787139	-0.720692	-0.0664477	5.21853e-13	1.64327e-07	0.99995	Cdkn2aipnl	CDKN2A interacting protein N-terminal like [Source:MGI Symbol;Acc:MGI:1261797]	protein_coding
Fibp	-1.07542	-0.944574	-0.130844	5.30266e-13	5.95952e-07	0.99995	Fibp	fibroblast growth factor (acidic) intracellular binding protein [Source:MGI Symbol;Acc:MGI:1926233]	protein_coding
Inpp5d	1.33404	1.41864	-0.084595	5.69859e-13	5.73711e-10	0.99995	Inpp5d	inositol polyphosphate-5-phosphatase D [Source:MGI Symbol;Acc:MGI:107357]	protein_coding
Slc7a7	-1.28014	-0.942521	-0.337623	9.59117e-13	5.79437e-05	0.998716	Slc7a7	solute carrier family 7 (cationic amino acid transporter, y+ system), member 7 [Source:MGI Symbol;Acc:MGI:1337120]	protein_coding
Tango2	-1.02421	-0.840839	-0.183367	9.69892e-13	5.14273e-06	0.99995	Tango2	transport and golgi organization 2 [Source:MGI Symbol;Acc:MGI:101825]	protein_coding
Slc44a4	-1.17876	-0.923363	-0.255393	1.31031e-12	1.80482e-05	0.99995	Slc44a4	solute carrier family 44, member 4 [Source:MGI Symbol;Acc:MGI:1917379]	protein_coding
Thoc6	-0.632643	-0.693792	0.0611498	2.09887e-12	3.48925e-10	0.99995	Thoc6	THO complex 6 [Source:MGI Symbol;Acc:MGI:2677480]	protein_coding
Cdc45	-1.04926	-1.25747	0.208214	2.30411e-12	4.59865e-12	0.99995	Cdc45	cell division cycle 45 [Source:MGI Symbol;Acc:MGI:1338073]	protein_coding
Dyrk3	0.938398	0.883464	0.0549341	2.84116e-12	1.99346e-07	0.99995	Dyrk3	dual-specificity tyrosine-(Y)-phosphorylation regulated kinase 3 [Source:MGI Symbol;Acc:MGI:1330300]	protein_coding
B3gat3	-1.3578	-1.13642	-0.221382	2.86563e-12	5.19139e-06	0.99995	B3gat3	beta-1,3-glucuronyltransferase 3 (glucuronosyltransferase I) [Source:MGI Symbol;Acc:MGI:1919977]	protein_coding
Timm10	0.718564	0.625521	0.093043	3.31094e-12	2.11629e-06	0.99995	Timm10	translocase of inner mitochondrial membrane 10 [Source:MGI Symbol;Acc:MGI:1353429]	protein_coding
Stx5a	-1.05581	-0.963575	-0.092231	4.32143e-12	5.89283e-07	0.99995	Stx5a	syntaxin 5A [Source:MGI Symbol;Acc:MGI:1928483]	protein_coding
Mpdu1	-0.811204	-0.736947	-0.074257	6.03316e-12	8.20657e-07	0.99995	Mpdu1	mannose-P-dolichol utilization defect 1 [Source:MGI Symbol;Acc:MGI:1346040]	protein_coding
Polr2b	0.816195	0.693438	0.122757	1.02805e-11	6.71256e-06	0.99995	Polr2b	polymerase (RNA) II (DNA directed) polypeptide B [Source:MGI Symbol;Acc:MGI:2388280]	protein_coding
Rad51	-0.73604	-0.788147	0.0521073	1.53892e-11	4.1263e-09	0.99995	Rad51	RAD51 recombinase [Source:MGI Symbol;Acc:MGI:97890]	protein_coding
Dars2	-0.882971	-1.02751	0.14454	2.22234e-11	1.5755e-10	0.99995	Dars2	aspartyl-tRNA synthetase 2 (mitochondrial) [Source:MGI Symbol;Acc:MGI:2442510]	protein_coding
Mfap3	-0.753547	-0.782949	0.0294022	2.22234e-11	1.9157e-08	0.99995	Mfap3	microfibrillar-associated protein 3 [Source:MGI Symbol;Acc:MGI:1924068]	protein_coding
Tmem231	-1.14964	-0.935082	-0.214555	2.22234e-11	2.52326e-05	0.99995	Tmem231	transmembrane protein 231 [Source:MGI Symbol;Acc:MGI:2685024]	protein_coding
Ddit4l	2.28227	1.93853	0.343732	2.91673e-11	1.12003e-05	0.99995	Ddit4l	DNA-damage-inducible transcript 4-like [Source:MGI Symbol;Acc:MGI:1920534]	protein_coding
Knstrn	-1.10153	-0.807145	-0.294381	3.17274e-11	0.000212744	0.99995	Knstrn	kinetochore-localized astrin/SPAG5 binding [Source:MGI Symbol;Acc:MGI:1289298]	protein_coding
Tmem175	-1.36074	-1.20526	-0.155483	3.18867e-11	3.81239e-06	0.99995	Tmem175	transmembrane protein 175 [Source:MGI Symbol;Acc:MGI:1919642]	protein_coding
Slc25a11	-1.05365	-0.887844	-0.165807	4.13677e-11	1.48386e-05	0.99995	Slc25a11	solute carrier family 25 (mitochondrial carrier oxoglutarate carrier), member 11 [Source:MGI Symbol;Acc:MGI:1915113]	protein_coding
Xrn2	-0.603433	-0.688935	0.0855018	4.67317e-11	7.3408e-10	0.99995	Xrn2	5'-3' exoribonuclease 2 [Source:MGI Symbol;Acc:MGI:894687]	protein_coding
Mat2a	-1.21382	-1.36715	0.153332	8.58896e-11	2.2871e-09	0.99995	Mat2a	methionine adenosyltransferase II, alpha [Source:MGI Symbol;Acc:MGI:2443731]	protein_coding
Acss1	-1.47209	-1.60108	0.128994	1.08438e-10	1.08372e-08	0.99995	Acss1	acyl-CoA synthetase short-chain family member 1 [Source:MGI Symbol;Acc:MGI:1915988]	protein_coding
Ccdc18	-1.61014	-1.67653	0.0663907	1.24307e-10	5.15046e-08	0.99995	Ccdc18	coiled-coil domain containing 18 [Source:MGI Symbol;Acc:MGI:1922974]	protein_coding
Mep1b	-1.42085	-1.31261	-0.108233	1.36195e-10	2.68507e-06	0.99995	Mep1b	meprin 1 beta [Source:MGI Symbol;Acc:MGI:96964]	protein_coding
Cse1l	-0.550675	-0.542985	-0.00769057	1.70011e-10	4.66264e-07	0.99995	Cse1l	chromosome segregation 1-like (S. cerevisiae) [Source:MGI Symbol;Acc:MGI:1339951]	protein_coding
Ric8a	-0.708719	-0.7137	0.00498128	2.04127e-10	2.79348e-07	0.99995	Ric8a	RIC8 guanine nucleotide exchange factor A [Source:MGI Symbol;Acc:MGI:2141866]	protein_coding
Ppm1d	1.31599	1.06861	0.247384	2.68505e-10	7.35264e-05	0.99995	Ppm1d	protein phosphatase 1D magnesium-dependent, delta isoform [Source:MGI Symbol;Acc:MGI:1858214]	protein_coding
Dffb	0.838362	0.709457	0.128905	3.1283e-10	3.49479e-05	0.99995	Dffb	DNA fragmentation factor, beta subunit [Source:MGI Symbol;Acc:MGI:1196287]	protein_coding
Slc44a2	-1.65812	-1.44789	-0.21023	3.5896e-10	1.71995e-05	0.99995	Slc44a2	solute carrier family 44, member 2 [Source:MGI Symbol;Acc:MGI:1915932]	protein_coding
Atp11b	-0.869162	-0.935061	0.0658988	3.60228e-10	3.98637e-08	0.99995	Atp11b	ATPase, class VI, type 11B [Source:MGI Symbol;Acc:MGI:1923545]	protein_coding
Naxe	-0.76621	-0.74312	-0.02309	3.60228e-10	1.27806e-06	0.99995	Naxe	NAD(P)HX epimerase [Source:MGI Symbol;Acc:MGI:2180167]	protein_coding
Scd3	1.56938	1.39284	0.176545	3.60228e-10	1.32355e-05	0.99995	Scd3	stearoyl-coenzyme A desaturase 3 [Source:MGI Symbol;Acc:MGI:1353437]	protein_coding
Tmem98	-2.94307	-2.4156	-0.527474	4.00583e-10	5.56443e-05	0.99995	Tmem98	transmembrane protein 98 [Source:MGI Symbol;Acc:MGI:1923457]	protein_coding
Plcd1	-0.60187	-0.677509	0.0756391	4.44522e-10	1.00764e-08	0.99995	Plcd1	phospholipase C, delta 1 [Source:MGI Symbol;Acc:MGI:97614]	protein_coding
Brca2	-1.03923	-0.816192	-0.223039	5.45969e-10	0.000177797	0.99995	Brca2	breast cancer 2, early onset [Source:MGI Symbol;Acc:MGI:109337]	protein_coding
Arl6ip4	-1.02051	-1.19384	0.173332	7.30211e-10	2.87655e-09	0.99995	Arl6ip4	ADP-ribosylation factor-like 6 interacting protein 4 [Source:MGI Symbol;Acc:MGI:1929500]	protein_coding
G6pdx	-1.02225	-0.915797	-0.106456	7.40393e-10	1.46385e-05	0.99995	G6pdx	glucose-6-phosphate dehydrogenase X-linked [Source:MGI Symbol;Acc:MGI:105979]	protein_coding
Dhx35	1.01523	1.04631	-0.0310771	7.73863e-10	3.90935e-07	0.99995	Dhx35	DEAH (Asp-Glu-Ala-His) box polypeptide 35 [Source:MGI Symbol;Acc:MGI:1918965]	protein_coding
Phlda3	3.00987	3.54618	-0.536303	8.70842e-10	3.28151e-09	0.99995	Phlda3	pleckstrin homology like domain, family A, member 3 [Source:MGI Symbol;Acc:MGI:1351485]	protein_coding
Wdhd1	-0.94917	-0.947122	-0.00204861	1.02042e-09	1.06818e-06	0.99995	Wdhd1	WD repeat and HMG-box DNA binding protein 1 [Source:MGI Symbol;Acc:MGI:2443514]	protein_coding
Reps1	-0.843032	-0.742084	-0.100948	1.15923e-09	2.74661e-05	0.99995	Reps1	RalBP1 associated Eps domain containing protein [Source:MGI Symbol;Acc:MGI:1196373]	protein_coding
Cep164	-0.740571	-0.67738	-0.0631907	1.20344e-09	1.21753e-05	0.99995	Cep164	centrosomal protein 164 [Source:MGI Symbol;Acc:MGI:2384878]	protein_coding
Epb41l1	-1.00433	-0.833384	-0.170949	1.20344e-09	9.14512e-05	0.99995	Epb41l1	erythrocyte membrane protein band 4.1 like 1 [Source:MGI Symbol;Acc:MGI:103010]	protein_coding
2010111I01Rik	-1.07693	-0.826812	-0.250117	1.2419e-09	0.000367093	0.99995	2010111I01Rik	RIKEN cDNA 2010111I01 gene [Source:MGI Symbol;Acc:MGI:1919311]	protein_coding
Asna1	0.505107	0.574031	-0.068924	1.92889e-09	2.6772e-08	0.99995	Asna1	arsA arsenite transporter, ATP-binding, homolog 1 (bacterial) [Source:MGI Symbol;Acc:MGI:1928379]	protein_coding
Slc16a13	-1.71281	-1.43319	-0.279621	1.96626e-09	9.57545e-05	0.99995	Slc16a13	solute carrier family 16 (monocarboxylic acid transporters), member 13 [Source:MGI Symbol;Acc:MGI:1916559]	protein_coding
1700034O15Rik	-1.38408	-1.02917	-0.354902	2.30912e-09	0.000675277	0.99995	Llcfc1	LLLL and CFNLAS motif containing 1 [Source:MGI Symbol;Acc:MGI:1923856]	protein_coding
Cc2d1b	-0.936281	-0.884113	-0.0521681	2.992e-09	9.35266e-06	0.99995	Cc2d1b	coiled-coil and C2 domain containing 1B [Source:MGI Symbol;Acc:MGI:2443076]	protein_coding
Mrs2	0.861663	0.717114	0.144549	3.37891e-09	0.000135256	0.99995	Mrs2	MRS2 magnesium transporter [Source:MGI Symbol;Acc:MGI:2685748]	protein_coding
Birc5	-0.822414	-0.87762	0.055206	3.43103e-09	3.47978e-07	0.99995	Birc5	baculoviral IAP repeat-containing 5 [Source:MGI Symbol;Acc:MGI:1203517]	protein_coding
Tmem62	-0.676714	-0.639803	-0.0369111	3.57848e-09	1.0357e-05	0.99995	Tmem62	transmembrane protein 62 [Source:MGI Symbol;Acc:MGI:2139461]	protein_coding
Btg2	2.1275	2.11298	0.0145125	4.11234e-09	3.23311e-06	0.99995	Btg2	B cell translocation gene 2, anti-proliferative [Source:MGI Symbol;Acc:MGI:108384]	protein_coding
Rhod	1.65438	1.73602	-0.0816397	4.43451e-09	7.47342e-07	0.99995	Rhod	ras homolog family member D [Source:MGI Symbol;Acc:MGI:108446]	protein_coding
Tamm41	-0.846815	-0.903828	0.0570134	4.55718e-09	3.90935e-07	0.99995	Tamm41	TAM41 mitochondrial translocator assembly and maintenance homolog [Source:MGI Symbol;Acc:MGI:1916221]	protein_coding
Vps16	-0.724457	-0.696444	-0.028013	4.55718e-09	7.69015e-06	0.99995	Vps16	VSP16 CORVET/HOPS core subunit [Source:MGI Symbol;Acc:MGI:2136772]	protein_coding
Rab40c	0.693563	0.810586	-0.117023	4.65252e-09	2.22789e-08	0.99995	Rab40c	Rab40C, member RAS oncogene family [Source:MGI Symbol;Acc:MGI:2183454]	protein_coding
Erfe	-1.4666	-1.02764	-0.43896	4.75025e-09	0.00210326	0.99995	Erfe	erythroferrone [Source:MGI Symbol;Acc:MGI:3606476]	protein_coding
Tmem127	-0.9342	-0.802802	-0.131397	5.00689e-09	8.85461e-05	0.99995	Tmem127	transmembrane protein 127 [Source:MGI Symbol;Acc:MGI:1916720]	protein_coding
Snapc4	0.949741	1.12768	-0.177942	6.7752e-09	1.9157e-08	0.99995	Snapc4	small nuclear RNA activating complex, polypeptide 4 [Source:MGI Symbol;Acc:MGI:2443935]	protein_coding
Mccc2	-0.834716	-0.9192	0.0844835	7.0831e-09	2.39607e-07	0.99995	Mccc2	methylcrotonoyl-Coenzyme A carboxylase 2 (beta) [Source:MGI Symbol;Acc:MGI:1925288]	protein_coding
Prom1	-2.18656	-1.95544	-0.231125	7.45973e-09	4.86108e-05	0.99995	Prom1	prominin 1 [Source:MGI Symbol;Acc:MGI:1100886]	protein_coding
Mrps6	0.844546	0.71131	0.133236	7.52413e-09	0.000157375	0.99995	Mrps6	mitochondrial ribosomal protein S6 [Source:MGI Symbol;Acc:MGI:2153111]	protein_coding
Entpd1	-3.171	-1.6854	-1.4856	7.81861e-09	0.0308862	0.814358	Entpd1	ectonucleoside triphosphate diphosphohydrolase 1 [Source:MGI Symbol;Acc:MGI:102805]	protein_coding
Ddx47	0.814739	0.733742	0.0809973	8.19346e-09	4.70058e-05	0.99995	Ddx47	DEAD (Asp-Glu-Ala-Asp) box polypeptide 47 [Source:MGI Symbol;Acc:MGI:1915005]	protein_coding
Ap3b1	-0.508097	-0.409351	-0.0987464	8.52196e-09	0.00036113	0.99995	Ap3b1	adaptor-related protein complex 3, beta 1 subunit [Source:MGI Symbol;Acc:MGI:1333879]	protein_coding
Grtp1	-0.833036	-0.739378	-0.0936576	8.52196e-09	6.23969e-05	0.99995	Grtp1	GH regulated TBC protein 1 [Source:MGI Symbol;Acc:MGI:1914040]	protein_coding
Snora65	0.970282	1.31357	-0.343286	9.7434e-09	1.5755e-10	0.970481	Snora65	small nucleolar RNA, H/ACA box 65 [Source:MGI Symbol;Acc:MGI:2148176]	snoRNA
Chn1	-1.21553	-1.13846	-0.0770747	1.06257e-08	2.12443e-05	0.99995	Chn1	chimerin 1 [Source:MGI Symbol;Acc:MGI:1915674]	protein_coding
Ccng1	1.65567	1.77858	-0.122916	1.14871e-08	7.47342e-07	0.99995	Ccng1	cyclin G1 [Source:MGI Symbol;Acc:MGI:102890]	protein_coding
Snx5	-0.935206	-1.20363	0.268423	1.18066e-08	9.37958e-10	0.99995	Snx5	sorting nexin 5 [Source:MGI Symbol;Acc:MGI:1916428]	protein_coding
Nemp1	0.962374	0.836555	0.125819	1.19702e-08	0.000111114	0.99995	Nemp1	nuclear envelope integral membrane protein 1 [Source:MGI Symbol;Acc:MGI:2446113]	protein_coding
Eprs	-0.405518	-0.449431	0.0439132	1.19756e-08	2.98817e-07	0.99995	Eprs	glutamyl-prolyl-tRNA synthetase [Source:MGI Symbol;Acc:MGI:97838]	protein_coding
Fer1l5	-2.69044	-2.10162	-0.588818	1.19756e-08	0.000456359	0.99995	Fer1l5	fer-1-like 5 (C. elegans) [Source:MGI Symbol;Acc:MGI:3616091]	protein_coding
Fam149b	-1.20743	-1.17691	-0.0305208	1.31688e-08	9.35266e-06	0.99995	Fam149b	family with sequence similarity 149, member B [Source:MGI Symbol;Acc:MGI:2145567]	protein_coding
Fbxo27	-1.10824	-1.01285	-0.0953834	1.31688e-08	4.27207e-05	0.99995	Fbxo27	F-box protein 27 [Source:MGI Symbol;Acc:MGI:2685007]	protein_coding
Srsf11	0.519466	0.453544	0.0659229	1.31688e-08	0.000110159	0.99995	Srsf11	serine/arginine-rich splicing factor 11 [Source:MGI Symbol;Acc:MGI:1916457]	protein_coding
Ino80e	0.93154	0.954721	-0.023181	1.56432e-08	3.78e-06	0.99995	Ino80e	INO80 complex subunit E [Source:MGI Symbol;Acc:MGI:2141881]	protein_coding
Cables1	-2.11621	-1.60519	-0.511016	1.75488e-08	0.00114704	0.99995	Cables1	CDK5 and Abl enzyme substrate 1 [Source:MGI Symbol;Acc:MGI:1927065]	protein_coding
Bloc1s2	0.644196	0.665061	-0.0208654	1.79339e-08	3.23311e-06	0.99995	Bloc1s2	biogenesis of lysosomal organelles complex-1, subunit 2 [Source:MGI Symbol;Acc:MGI:1920939]	protein_coding
Mettl27	-1.14279	-0.915381	-0.227408	1.86289e-08	0.000554027	0.99995	Mettl27	methyltransferase like 27 [Source:MGI Symbol;Acc:MGI:1933146]	protein_coding
Gm6902	2.66734	2.62569	0.0416565	2.11934e-08	1.21753e-05	0.99995	Gm6902	predicted gene 6902 [Source:MGI Symbol;Acc:MGI:3647238]	protein_coding
Adam19	-1.87669	-1.57606	-0.300634	2.12147e-08	0.000268506	0.99995	Adam19	a disintegrin and metallopeptidase domain 19 (meltrin beta) [Source:MGI Symbol;Acc:MGI:105377]	protein_coding
Ap3d1	-0.497131	-0.496371	-0.000760782	2.13837e-08	8.79218e-06	0.99995	Ap3d1	adaptor-related protein complex 3, delta 1 subunit [Source:MGI Symbol;Acc:MGI:107734]	protein_coding
Rnaseh2a	-0.914452	-0.777046	-0.137406	2.13837e-08	0.000219435	0.99995	Rnaseh2a	ribonuclease H2, large subunit [Source:MGI Symbol;Acc:MGI:1916974]	protein_coding
Ddx24	0.5385	0.492111	0.0463889	2.37679e-08	6.23387e-05	0.99995	Ddx24	DEAD (Asp-Glu-Ala-Asp) box polypeptide 24 [Source:MGI Symbol;Acc:MGI:1351337]	protein_coding
Entpd6	-0.870923	-0.586545	-0.284378	2.37679e-08	0.0054784	0.998716	Entpd6	ectonucleoside triphosphate diphosphohydrolase 6 [Source:MGI Symbol;Acc:MGI:1202295]	protein_coding
Liph	-1.66627	-1.37401	-0.292258	2.48364e-08	0.000381236	0.99995	Liph	lipase, member H [Source:MGI Symbol;Acc:MGI:2388029]	protein_coding
Tmem203	0.907256	0.939411	-0.0321548	2.4891e-08	4.38309e-06	0.99995	Tmem203	transmembrane protein 203 [Source:MGI Symbol;Acc:MGI:2443597]	protein_coding
Bcl3	-1.77388	-0.920877	-0.853005	2.61287e-08	0.0448815	0.814358	Bcl3	B cell leukemia/lymphoma 3 [Source:MGI Symbol;Acc:MGI:88140]	protein_coding
Zfp185	-1.98016	-1.93135	-0.0488117	2.66454e-08	1.46385e-05	0.99995	Zfp185	zinc finger protein 185 [Source:MGI Symbol;Acc:MGI:108095]	protein_coding
Wdr33	0.786903	0.702079	0.0848235	2.73473e-08	0.000107675	0.99995	Wdr33	WD repeat domain 33 [Source:MGI Symbol;Acc:MGI:1921570]	protein_coding
Ttyh2	-0.935203	-0.716795	-0.218409	2.78552e-08	0.0012249	0.99995	Ttyh2	tweety family member 2 [Source:MGI Symbol;Acc:MGI:2157091]	protein_coding
Myo19	-0.910715	-1.0714	0.160683	2.87383e-08	8.29769e-08	0.99995	Myo19	myosin XIX [Source:MGI Symbol;Acc:MGI:1913446]	protein_coding
Rogdi	-1.19778	-1.1299	-0.067874	2.87383e-08	3.727e-05	0.99995	Rogdi	rogdi homolog [Source:MGI Symbol;Acc:MGI:1913299]	protein_coding
Psip1	-0.583862	-0.612528	0.028666	2.94233e-08	2.98705e-06	0.99995	Psip1	PC4 and SFRS1 interacting protein 1 [Source:MGI Symbol;Acc:MGI:2142116]	protein_coding
Rad54b	0.678201	0.630826	0.0473748	2.98244e-08	5.11363e-05	0.99995	Rad54b	RAD54 homolog B (S. cerevisiae) [Source:MGI Symbol;Acc:MGI:3605986]	protein_coding
Tmem230	-0.712032	-0.820178	0.108146	3.7231e-08	2.39844e-07	0.99995	Tmem230	transmembrane protein 230 [Source:MGI Symbol;Acc:MGI:1917862]	protein_coding
Surf6	0.777884	0.616476	0.161408	3.82859e-08	0.000900945	0.99995	Surf6	surfeit gene 6 [Source:MGI Symbol;Acc:MGI:98447]	protein_coding
Uckl1	-1.28482	-1.03404	-0.250778	4.06441e-08	0.000711944	0.99995	Uckl1	uridine-cytidine kinase 1-like 1 [Source:MGI Symbol;Acc:MGI:1915806]	protein_coding
Serhl	-1.71062	-1.61339	-0.097232	4.15776e-08	4.52128e-05	0.99995	Serhl	serine hydrolase-like [Source:MGI Symbol;Acc:MGI:1890404]	protein_coding
Nupr1	-3.06646	-1.84736	-1.21911	4.25121e-08	0.0171233	0.943759	Nupr1	nuclear protein transcription regulator 1 [Source:MGI Symbol;Acc:MGI:1891834]	protein_coding
Glod4	-0.524702	-0.458537	-0.0661649	4.48759e-08	0.000197932	0.99995	Glod4	glyoxalase domain containing 4 [Source:MGI Symbol;Acc:MGI:1914451]	protein_coding
Edem2	-0.73991	-0.612079	-0.127831	4.60204e-08	0.000508084	0.99995	Edem2	ER degradation enhancer, mannosidase alpha-like 2 [Source:MGI Symbol;Acc:MGI:1915540]	protein_coding
Gpcpd1	-0.624394	-0.628415	0.00402125	4.60204e-08	1.20039e-05	0.99995	Gpcpd1	glycerophosphocholine phosphodiesterase 1 [Source:MGI Symbol;Acc:MGI:104898]	protein_coding
Nme4	1.56432	1.4751	0.0892236	4.91682e-08	5.30656e-05	0.99995	Nme4	NME/NM23 nucleoside diphosphate kinase 4 [Source:MGI Symbol;Acc:MGI:1931148]	protein_coding
Ppp2r5a	-0.886217	-0.870601	-0.0156156	4.91682e-08	2.12443e-05	0.99995	Ppp2r5a	protein phosphatase 2, regulatory subunit B', alpha [Source:MGI Symbol;Acc:MGI:2388479]	protein_coding
Thrap3	0.540621	0.579881	-0.0392601	5.11364e-08	2.68507e-06	0.99995	Thrap3	thyroid hormone receptor associated protein 3 [Source:MGI Symbol;Acc:MGI:2442637]	protein_coding
Ubtd1	1.23179	0.878993	0.352801	5.11364e-08	0.00395677	0.99995	Ubtd1	ubiquitin domain containing 1 [Source:MGI Symbol;Acc:MGI:2385092]	protein_coding
Cdc26	0.592466	0.550014	0.0424523	5.22377e-08	7.35264e-05	0.99995	Cdc26	cell division cycle 26 [Source:MGI Symbol;Acc:MGI:1913690]	protein_coding
Appl1	-0.698986	-0.843567	0.144581	5.67787e-08	6.87351e-08	0.99995	Appl1	adaptor protein, phosphotyrosine interaction, PH domain and leucine zipper containing 1 [Source:MGI Symbol;Acc:MGI:1920243]	protein_coding
Ooep	-1.2379	-0.884325	-0.353573	5.73773e-08	0.00396032	0.99995	Ooep	oocyte expressed protein [Source:MGI Symbol;Acc:MGI:1915218]	protein_coding
Tpp2	0.651047	0.369274	0.281773	5.82799e-08	0.0292268	0.943759	Tpp2	tripeptidyl peptidase II [Source:MGI Symbol;Acc:MGI:102724]	protein_coding
Cfap74	1.02525	1.28993	-0.264686	6.14475e-08	2.19711e-08	0.99995	Cfap74	cilia and flagella associated protein 74 [Source:MGI Symbol;Acc:MGI:1917130]	protein_coding
Ercc4	1.11097	1.11081	0.000163536	6.34044e-08	1.75926e-05	0.99995	Ercc4	excision repair cross-complementing rodent repair deficiency, complementation group 4 [Source:MGI Symbol;Acc:MGI:1354163]	protein_coding
Rtel1	-0.6616	-0.602899	-0.0587019	6.35401e-08	0.000111946	0.99995	Rtel1	regulator of telomere elongation helicase 1 [Source:MGI Symbol;Acc:MGI:2139369]	protein_coding
Inafm2	-4.91456	-4.76704	-0.147519	6.44058e-08	6.6003e-06	0.99995	Inafm2	InaF motif containing 2 [Source:MGI Symbol;Acc:MGI:1915354]	protein_coding
Eme2	-1.7079	-1.79221	0.0843158	6.52081e-08	5.02538e-06	0.99995	Eme2	essential meiotic structure-specific endonuclease subunit 2 [Source:MGI Symbol;Acc:MGI:1919889]	protein_coding
Sesn2	1.4823	1.81788	-0.33558	6.73174e-08	5.77285e-08	0.99995	Sesn2	sestrin 2 [Source:MGI Symbol;Acc:MGI:2651874]	protein_coding
Susd2	-1.28324	-1.19049	-0.0927482	6.73448e-08	8.6023e-05	0.99995	Susd2	sushi domain containing 2 [Source:MGI Symbol;Acc:MGI:1918983]	protein_coding
Htra2	-0.692083	-0.650193	-0.04189	6.78608e-08	6.77169e-05	0.99995	Htra2	HtrA serine peptidase 2 [Source:MGI Symbol;Acc:MGI:1928676]	protein_coding
Herc2	-0.848714	-0.935551	0.0868372	6.86305e-08	1.57303e-06	0.99995	Herc2	HECT and RLD domain containing E3 ubiquitin protein ligase 2 [Source:MGI Symbol;Acc:MGI:103234]	protein_coding
Man2c1	-1.00034	-0.761047	-0.239293	7.68826e-08	0.00203199	0.99995	Man2c1	mannosidase, alpha, class 2C, member 1 [Source:MGI Symbol;Acc:MGI:1920994]	protein_coding
Rae1	-0.688948	-0.757513	0.0685651	7.82278e-08	1.97168e-06	0.99995	Rae1	ribonucleic acid export 1 [Source:MGI Symbol;Acc:MGI:1913929]	protein_coding
Sf3b4	1.04487	1.02753	0.017336	7.82278e-08	3.02083e-05	0.99995	Sf3b4	splicing factor 3b, subunit 4 [Source:MGI Symbol;Acc:MGI:109580]	protein_coding
Aldh3b2	-2.46458	-1.77615	-0.688428	8.0432e-08	0.00399907	0.99995	Aldh3b2	aldehyde dehydrogenase 3 family, member B2 [Source:MGI Symbol;Acc:MGI:2147613]	protein_coding
Stub1	-0.761533	-0.750896	-0.0106364	8.0432e-08	2.84608e-05	0.99995	Stub1	STIP1 homology and U-Box containing protein 1 [Source:MGI Symbol;Acc:MGI:1891731]	protein_coding
Rufy1	-1.08735	-0.869187	-0.218164	8.09907e-08	0.00106541	0.99995	Rufy1	RUN and FYVE domain containing 1 [Source:MGI Symbol;Acc:MGI:2429762]	protein_coding
Tmem8	-0.79333	-0.757789	-0.035541	8.27614e-08	5.4943e-05	0.99995	Tmem8	transmembrane protein 8 (five membrane-spanning domains) [Source:MGI Symbol;Acc:MGI:1926283]	protein_coding
Esrp2	-0.892133	-0.719257	-0.172876	8.51881e-08	0.0010095	0.99995	Esrp2	epithelial splicing regulatory protein 2 [Source:MGI Symbol;Acc:MGI:1924661]	protein_coding
Rap1gap2	-1.78886	-1.36978	-0.419079	9.10226e-08	0.00182993	0.99995	Rap1gap2	RAP1 GTPase activating protein 2 [Source:MGI Symbol;Acc:MGI:3028623]	protein_coding
Slc35g1	-0.702765	-0.646463	-0.0563023	9.46891e-08	0.00012151	0.99995	Slc35g1	solute carrier family 35, member G1 [Source:MGI Symbol;Acc:MGI:2444789]	protein_coding
Lman2l	-1.09899	-0.881867	-0.217119	9.50001e-08	0.00108222	0.99995	Lman2l	lectin, mannose-binding 2-like [Source:MGI Symbol;Acc:MGI:2443010]	protein_coding
B9d1	-1.6321	-1.14663	-0.485469	9.87376e-08	0.00546324	0.99995	B9d1	B9 protein domain 1 [Source:MGI Symbol;Acc:MGI:1351471]	protein_coding
Bet1l	0.843623	1.00664	-0.163016	1.03408e-07	2.60431e-07	0.99995	Bet1l	Bet1 golgi vesicular membrane trafficking protein like [Source:MGI Symbol;Acc:MGI:1913128]	protein_coding
Cdkn3	-1.25635	-1.25598	-0.000376934	1.03408e-07	2.36549e-05	0.99995	Cdkn3	cyclin-dependent kinase inhibitor 3 [Source:MGI Symbol;Acc:MGI:1919641]	protein_coding
Rbm44	-2.58414	-2.45549	-0.128644	1.03408e-07	5.81208e-05	0.99995	Rbm44	RNA binding motif protein 44 [Source:MGI Symbol;Acc:MGI:2685663]	protein_coding
Cdkn1a	2.63376	3.04063	-0.40687	1.03431e-07	6.37846e-07	0.99995	Cdkn1a	cyclin-dependent kinase inhibitor 1A (P21) [Source:MGI Symbol;Acc:MGI:104556]	protein_coding
Tuba4a	0.866742	0.597009	0.269733	1.04726e-07	0.00703292	0.99995	Tuba4a	tubulin, alpha 4A [Source:MGI Symbol;Acc:MGI:1095410]	protein_coding
Pex6	-1.18827	-0.7749	-0.413375	1.08236e-07	0.0118705	0.998716	Pex6	peroxisomal biogenesis factor 6 [Source:MGI Symbol;Acc:MGI:2385054]	protein_coding
Gata6	0.689739	0.593603	0.096136	1.08373e-07	0.000433499	0.99995	Gata6	GATA binding protein 6 [Source:MGI Symbol;Acc:MGI:107516]	protein_coding
Gm10778	0.642978	0.508076	0.134902	1.11871e-07	0.00143774	0.99995	Gm10778	predicted gene 10778 [Source:MGI Symbol;Acc:MGI:3809656]	protein_coding
Tgs1	0.553731	0.485123	0.0686076	1.11871e-07	0.000319792	0.99995	Tgs1	trimethylguanosine synthase 1 [Source:MGI Symbol;Acc:MGI:2151797]	protein_coding
Poldip2	-0.674245	-0.667903	-0.0063424	1.19239e-07	3.38692e-05	0.99995	Poldip2	polymerase (DNA-directed), delta interacting protein 2 [Source:MGI Symbol;Acc:MGI:1915061]	protein_coding
9030624G23Rik	0.929321	0.884766	0.0445547	1.21648e-07	7.69297e-05	0.99995	9030624G23Rik	RIKEN cDNA 9030624G23 gene [Source:MGI Symbol;Acc:MGI:1914058]	protein_coding
Haus1	-0.710563	-0.880827	0.170264	1.24583e-07	7.00228e-08	0.99995	Haus1	HAUS augmin-like complex, subunit 1 [Source:MGI Symbol;Acc:MGI:2385076]	protein_coding
Prim1	-0.73945	-0.823379	0.0839283	1.24583e-07	2.1066e-06	0.99995	Prim1	DNA primase, p49 subunit [Source:MGI Symbol;Acc:MGI:97757]	protein_coding
Ercc8	0.791908	0.654434	0.137474	1.30063e-07	0.000868032	0.99995	Ercc8	excision repaiross-complementing rodent repair deficiency, complementation group 8 [Source:MGI Symbol;Acc:MGI:1919241]	protein_coding
Kansl2	0.448187	0.385901	0.0622859	1.38836e-07	0.000483263	0.99995	Kansl2	KAT8 regulatory NSL complex subunit 2 [Source:MGI Symbol;Acc:MGI:1916862]	protein_coding
B230354K17Rik	-0.778993	-0.829625	0.0506323	1.41644e-07	7.49493e-06	0.99995	B230354K17Rik	RIKEN cDNA B230354K17 gene [Source:MGI Symbol;Acc:MGI:2443272]	lincRNA
Aggf1	0.536944	0.460064	0.0768799	1.4352e-07	0.000528589	0.99995	Aggf1	angiogenic factor with G patch and FHA domains 1 [Source:MGI Symbol;Acc:MGI:1913799]	protein_coding
Fuca1	-1.12398	-1.04686	-0.0771237	1.4718e-07	0.000127349	0.99995	Fuca1	fucosidase, alpha-L- 1, tissue [Source:MGI Symbol;Acc:MGI:95593]	protein_coding
Mul1	0.761478	0.540951	0.220527	1.4718e-07	0.00573434	0.99995	Mul1	mitochondrial ubiquitin ligase activator of NFKB 1 [Source:MGI Symbol;Acc:MGI:1915600]	protein_coding
Coq8b	-1.22953	-0.804009	-0.425523	1.59528e-07	0.01291	0.998716	Coq8b	coenzyme Q8B [Source:MGI Symbol;Acc:MGI:1924139]	protein_coding
Prom2	-1.97142	-1.78831	-0.183112	1.59528e-07	0.00019201	0.99995	Prom2	prominin 2 [Source:MGI Symbol;Acc:MGI:2138997]	protein_coding
Ahcy	-0.678393	-0.720876	0.0424829	1.75696e-07	9.46366e-06	0.99995	Ahcy	S-adenosylhomocysteine hydrolase [Source:MGI Symbol;Acc:MGI:87968]	protein_coding
Serpinb1a	-4.08122	-3.61647	-0.464748	1.79735e-07	0.000301472	0.99995	Serpinb1a	serine (or cysteine) peptidase inhibitor, clade B, member 1a [Source:MGI Symbol;Acc:MGI:1913472]	protein_coding
Dvl1	-1.09419	-0.976215	-0.117971	1.81583e-07	0.000294131	0.99995	Dvl1	dishevelled segment polarity protein 1 [Source:MGI Symbol;Acc:MGI:94941]	protein_coding
Ccdc43	1.11278	0.721827	0.390954	1.84577e-07	0.0141091	0.998716	Ccdc43	coiled-coil domain containing 43 [Source:MGI Symbol;Acc:MGI:1289318]	protein_coding
P4ha1	0.776719	0.734181	0.0425381	1.85582e-07	0.000111114	0.99995	P4ha1	procollagen-proline, 2-oxoglutarate 4-dioxygenase (proline 4-hydroxylase), alpha 1 polypeptide [Source:MGI Symbol;Acc:MGI:97463]	protein_coding
Fancl	-0.897769	-1.06673	0.168964	1.87702e-07	4.23523e-07	0.99995	Fancl	Fanconi anemia, complementation group L [Source:MGI Symbol;Acc:MGI:1914280]	protein_coding
Zfp207	0.895068	0.817988	0.0770795	1.99247e-07	0.000213578	0.99995	Zfp207	zinc finger protein 207 [Source:MGI Symbol;Acc:MGI:1340045]	protein_coding
Tnfrsf10b	1.16927	1.28146	-0.112196	1.99973e-07	5.05325e-06	0.99995	Tnfrsf10b	tumor necrosis factor receptor superfamily, member 10b [Source:MGI Symbol;Acc:MGI:1341090]	protein_coding
Map2k5	-1.97986	-1.3476	-0.632259	2.05879e-07	0.00937351	0.99995	Map2k5	mitogen-activated protein kinase kinase 5 [Source:MGI Symbol;Acc:MGI:1346345]	protein_coding
Syncrip	0.860919	0.480274	0.380645	2.18624e-07	0.0430054	0.943759	Syncrip	synaptotagmin binding, cytoplasmic RNA interacting protein [Source:MGI Symbol;Acc:MGI:1891690]	protein_coding
Nt5c2	0.829528	0.571615	0.257913	2.53816e-07	0.00906442	0.99995	Nt5c2	5'-nucleotidase, cytosolic II [Source:MGI Symbol;Acc:MGI:2178563]	protein_coding
Rapgef1	-0.744672	-0.444479	-0.300193	2.64555e-07	0.0292069	0.970481	Rapgef1	Rap guanine nucleotide exchange factor (GEF) 1 [Source:MGI Symbol;Acc:MGI:104580]	protein_coding
Ankhd1	-0.658618	-0.591421	-0.0671974	2.6477e-07	0.000331577	0.99995	Ankhd1	ankyrin repeat and KH domain containing 1 [Source:MGI Symbol;Acc:MGI:1921733]	protein_coding
Dusp27	-3.6691	-2.59829	-1.07081	2.6477e-07	0.00549555	0.99995	Dusp27	dual specificity phosphatase 27 (putative) [Source:MGI Symbol;Acc:MGI:2685055]	protein_coding
H2afy	-0.77111	-0.633702	-0.137408	2.85199e-07	0.0012756	0.99995	H2afy	H2A histone family, member Y [Source:MGI Symbol;Acc:MGI:1349392]	protein_coding
Dhx8	0.547355	0.623879	-0.0765236	2.87063e-07	2.41224e-06	0.99995	Dhx8	DEAH (Asp-Glu-Ala-His) box polypeptide 8 [Source:MGI Symbol;Acc:MGI:1306823]	protein_coding
Tmem179b	-0.701643	-0.782911	0.0812688	3.04674e-07	4.10835e-06	0.99995	Taf6l	TATA-box binding protein associated factor 6 like [Source:MGI Symbol;Acc:MGI:2444957]	protein_coding
Rnf25	-0.924816	-0.87848	-0.0463368	3.11705e-07	0.000130818	0.99995	Rnf25	ring finger protein 25 [Source:MGI Symbol;Acc:MGI:1890215]	protein_coding
Tubgcp2	-0.599854	-0.458657	-0.141198	3.11705e-07	0.00333792	0.99995	Tubgcp2	tubulin, gamma complex associated protein 2 [Source:MGI Symbol;Acc:MGI:1921487]	protein_coding
6330418K02Rik	-1.86484	-1.92964	0.0648076	3.1445e-07	1.46708e-05	0.99995	6330418K02Rik	RIKEN cDNA 6330418K02 gene [Source:MGI Symbol;Acc:MGI:3697416]	antisense_RNA
Unc13d	-1.85208	-1.46064	-0.391436	3.16076e-07	0.00202845	0.99995	Unc13d	unc-13 homolog D (C. elegans) [Source:MGI Symbol;Acc:MGI:1917700]	protein_coding
Slc35f5	-0.995876	-0.891794	-0.104082	3.33373e-07	0.000390662	0.99995	Slc35f5	solute carrier family 35, member F5 [Source:MGI Symbol;Acc:MGI:1921400]	protein_coding
Tmem116	-1.28341	-1.35439	0.0709862	3.4941e-07	1.6012e-05	0.99995	Tmem116	transmembrane protein 116 [Source:MGI Symbol;Acc:MGI:1924712]	protein_coding
Dus1l	-0.731169	-0.739738	0.00856882	3.59603e-07	4.5001e-05	0.99995	Dus1l	dihydrouridine synthase 1-like (S. cerevisiae) [Source:MGI Symbol;Acc:MGI:1915980]	protein_coding
Rnf135	-0.980503	-0.504516	-0.475987	3.74439e-07	0.0732291	0.881917	Rnf135	ring finger protein 135 [Source:MGI Symbol;Acc:MGI:1919206]	protein_coding
Setd2	0.707309	0.765433	-0.0581238	3.83609e-07	1.13827e-05	0.99995	Setd2	SET domain containing 2 [Source:MGI Symbol;Acc:MGI:1918177]	protein_coding
Mettl17	-0.817026	-0.613457	-0.203569	4.07081e-07	0.00451406	0.99995	Mettl17	methyltransferase like 17 [Source:MGI Symbol;Acc:MGI:1098577]	protein_coding
AI314180	-0.541449	-0.561467	0.0200182	4.15286e-07	2.9357e-05	0.99995	AI314180	expressed sequence AI314180 [Source:MGI Symbol;Acc:MGI:2140220]	protein_coding
Fbxo3	1.06416	0.639461	0.424699	4.22858e-07	0.0307775	0.970481	Fbxo3	F-box protein 3 [Source:MGI Symbol;Acc:MGI:1929084]	protein_coding
Csf3r	-0.692053	-0.509256	-0.182797	4.26235e-07	0.00564213	0.99995	Csf3r	colony stimulating factor 3 receptor (granulocyte) [Source:MGI Symbol;Acc:MGI:1339755]	protein_coding
0610010F05Rik	-1.38399	-1.47493	0.0909367	4.42174e-07	1.4787e-05	0.99995	0610010F05Rik	RIKEN cDNA 0610010F05 gene [Source:MGI Symbol;Acc:MGI:1918925]	protein_coding
Zfp280d	0.863182	0.719519	0.143663	4.48208e-07	0.00128848	0.99995	Zfp280d	zinc finger protein 280D [Source:MGI Symbol;Acc:MGI:2384583]	protein_coding
Osgep	-0.550935	-0.595029	0.0440932	4.80029e-07	1.35164e-05	0.99995	Osgep	O-sialoglycoprotein endopeptidase [Source:MGI Symbol;Acc:MGI:1913496]	protein_coding
Ankrd10	0.684156	0.655079	0.0290764	4.84109e-07	0.00015694	0.99995	Ankrd10	ankyrin repeat domain 10 [Source:MGI Symbol;Acc:MGI:1921840]	protein_coding
Pole	-0.638705	-0.741432	0.102727	4.91271e-07	2.22286e-06	0.99995	Pole	polymerase (DNA directed), epsilon [Source:MGI Symbol;Acc:MGI:1196391]	protein_coding
Prr14	-0.537941	-0.408379	-0.129562	4.95093e-07	0.00431619	0.99995	Prr14	proline rich 14 [Source:MGI Symbol;Acc:MGI:2384565]	protein_coding
Cebpa	-1.86804	-1.0621	-0.805942	4.99259e-07	0.045254	0.955695	Cebpa	CCAAT/enhancer binding protein (C/EBP), alpha [Source:MGI Symbol;Acc:MGI:99480]	protein_coding
Dppa5a	-0.892111	-0.648603	-0.243508	4.99259e-07	0.00680872	0.99995	Dppa5a	developmental pluripotency associated 5A [Source:MGI Symbol;Acc:MGI:101800]	protein_coding
Kifc2	-1.2595	-0.850714	-0.408785	4.99259e-07	0.0133639	0.99995	Kifc2	kinesin family member C2 [Source:MGI Symbol;Acc:MGI:109187]	protein_coding
Tm7sf2	-2.03526	-1.77929	-0.255969	4.99259e-07	0.000605928	0.99995	Tm7sf2	transmembrane 7 superfamily member 2 [Source:MGI Symbol;Acc:MGI:1920416]	protein_coding
Ppat	0.743223	0.477799	0.265423	5.0062e-07	0.0196413	0.998716	Ppat	phosphoribosyl pyrophosphate amidotransferase [Source:MGI Symbol;Acc:MGI:2387203]	protein_coding
Ermard	-1.13216	-1.06165	-0.0705158	5.2261e-07	0.000219435	0.99995	Ermard	ER membrane associated RNA degradation [Source:MGI Symbol;Acc:MGI:1917317]	protein_coding
Oip5	-0.845887	-0.896885	0.0509979	5.44737e-07	2.15585e-05	0.99995	Oip5	Opa interacting protein 5 [Source:MGI Symbol;Acc:MGI:1917895]	protein_coding
Zfp809	0.820102	0.602439	0.217663	5.46385e-07	0.00632084	0.99995	Zfp809	zinc finger protein 809 [Source:MGI Symbol;Acc:MGI:2143362]	protein_coding
Mfap4	1.37242	0.843238	0.529182	5.65322e-07	0.0284478	0.992125	Mfap4	microfibrillar-associated protein 4 [Source:MGI Symbol;Acc:MGI:1342276]	protein_coding
Use1	-0.61874	-0.475538	-0.143202	6.07524e-07	0.00411839	0.99995	Use1	unconventional SNARE in the ER 1 homolog (S. cerevisiae) [Source:MGI Symbol;Acc:MGI:1914273]	protein_coding
Tyk2	-1.01434	-0.864064	-0.150274	6.86517e-07	0.00115948	0.99995	Tyk2	tyrosine kinase 2 [Source:MGI Symbol;Acc:MGI:1929470]	protein_coding
Gm4567	2.24524	2.11127	0.133969	6.92436e-07	0.000265825	0.99995	Gm4567	predicted gene 4567 [Source:MGI Symbol;Acc:MGI:3809658]	protein_coding
Nmt2	-0.695971	-0.947196	0.251225	7.12699e-07	1.9157e-08	0.998716	Nmt2	N-myristoyltransferase 2 [Source:MGI Symbol;Acc:MGI:1202298]	protein_coding
Prkrip1	0.860529	0.65623	0.204299	7.13751e-07	0.00473155	0.99995	Prkrip1	Prkr interacting protein 1 (IL11 inducible) [Source:MGI Symbol;Acc:MGI:1914051]	protein_coding
Phf11a	1.4841	1.33452	0.149585	7.2332e-07	0.000572429	0.99995	Phf11a	PHD finger protein 11A [Source:MGI Symbol;Acc:MGI:1918441]	protein_coding
9830107B12Rik	1.30167	0.864122	0.437548	7.26078e-07	0.0160025	0.99995	9830107B12Rik	RIKEN cDNA 9830107B12 gene [Source:MGI Symbol;Acc:MGI:3608415]	protein_coding
Acsf3	-1.1714	-1.06804	-0.103361	7.42197e-07	0.000450575	0.99995	Acsf3	acyl-CoA synthetase family member 3 [Source:MGI Symbol;Acc:MGI:2182591]	protein_coding
Iars2	-0.568229	-0.403196	-0.165032	7.42197e-07	0.00975396	0.99995	Iars2	isoleucine-tRNA synthetase 2, mitochondrial [Source:MGI Symbol;Acc:MGI:1919586]	protein_coding
Dnajc25	0.646193	0.50959	0.136603	7.47202e-07	0.00330984	0.99995	Dnajc25	DnaJ heat shock protein family (Hsp40) member C25 [Source:MGI Symbol;Acc:MGI:1919679]	protein_coding
Fam208a	-0.63177	-0.41394	-0.21783	7.47971e-07	0.0187198	0.99995	Fam208a	family with sequence similarity 208, member A [Source:MGI Symbol;Acc:MGI:1921694]	protein_coding
Ppp1r14d	-1.44946	-0.973816	-0.47564	7.71476e-07	0.0158015	0.99995	Ppp1r14d	protein phosphatase 1, regulatory (inhibitor) subunit 14D [Source:MGI Symbol;Acc:MGI:1919362]	protein_coding
Fat1	0.652228	0.700276	-0.0480483	7.94169e-07	2.39802e-05	0.99995	Fat1	FAT atypical cadherin 1 [Source:MGI Symbol;Acc:MGI:109168]	protein_coding
Gpr19	-1.71902	-1.2107	-0.508318	7.94169e-07	0.0105387	0.99995	Gpr19	G protein-coupled receptor 19 [Source:MGI Symbol;Acc:MGI:892973]	protein_coding
Cln6	-1.83438	-1.42861	-0.405772	8.23037e-07	0.0039834	0.99995	Cln6	ceroid-lipofuscinosis, neuronal 6 [Source:MGI Symbol;Acc:MGI:2159324]	protein_coding
Snrpc	0.77029	0.780282	-0.00999201	8.23037e-07	7.91791e-05	0.99995	Snrpc	U1 small nuclear ribonucleoprotein C [Source:MGI Symbol;Acc:MGI:109489]	protein_coding
Tnpo1	0.744585	0.508926	0.235659	8.33356e-07	0.0139174	0.99995	Tnpo1	transportin 1 [Source:MGI Symbol;Acc:MGI:2681523]	protein_coding
Pomt1	-1.01094	-0.859075	-0.151868	8.54174e-07	0.00132251	0.99995	Pomt1	protein-O-mannosyltransferase 1 [Source:MGI Symbol;Acc:MGI:2138994]	protein_coding
Kntc1	-0.697239	-0.67909	-0.0181498	8.69261e-07	0.000159699	0.99995	Kntc1	kinetochore associated 1 [Source:MGI Symbol;Acc:MGI:2673709]	protein_coding
Ubqln4	-0.786438	-0.598445	-0.187993	8.97694e-07	0.00525564	0.99995	Ubqln4	ubiquilin 4 [Source:MGI Symbol;Acc:MGI:2150152]	protein_coding
Bcas3	0.72325	0.459045	0.264205	9.22254e-07	0.0254123	0.998716	Bcas3	breast carcinoma amplified sequence 3 [Source:MGI Symbol;Acc:MGI:2385848]	protein_coding
Nkiras1	0.67073	0.441285	0.229445	9.43044e-07	0.0193554	0.99995	Nkiras1	NFKB inhibitor interacting Ras-like protein 1 [Source:MGI Symbol;Acc:MGI:1916971]	protein_coding
Tmem265	-1.00054	-0.804152	-0.196389	9.47724e-07	0.00290471	0.99995	Tmem265	transmembrane protein 265 [Source:MGI Symbol;Acc:MGI:5613213]	protein_coding
Snhg7	0.941389	1.13383	-0.19244	9.67509e-07	1.76018e-06	0.99995	Snhg7	small nucleolar RNA host gene 7 [Source:MGI Symbol;Acc:MGI:1919341]	snoRNA
Vac14	-0.581939	-0.396047	-0.185892	9.7353e-07	0.0152844	0.99995	Vac14	Vac14 homolog (S. cerevisiae) [Source:MGI Symbol;Acc:MGI:2157980]	protein_coding
Gprc5c	1.14397	0.634532	0.509438	9.96398e-07	0.0593411	0.954097	Gprc5c	G protein-coupled receptor, family C, group 5, member C [Source:MGI Symbol;Acc:MGI:1917605]	protein_coding
Ormdl3	0.933281	0.95812	-0.0248397	9.9805e-07	7.5439e-05	0.99995	Ormdl3	ORM1-like 3 (S. cerevisiae) [Source:MGI Symbol;Acc:MGI:1913862]	protein_coding
Tead2	-1.05861	-0.779524	-0.279088	9.9805e-07	0.00767641	0.99995	Tead2	TEA domain family member 2 [Source:MGI Symbol;Acc:MGI:104904]	protein_coding
Nop58	0.576601	0.418184	0.158417	1.00481e-06	0.00889805	0.99995	Nop58	NOP58 ribonucleoprotein [Source:MGI Symbol;Acc:MGI:1933184]	protein_coding
Cers3	-2.37135	-1.38213	-0.989218	1.03204e-06	0.0445522	0.970481	Cers3	ceramide synthase 3 [Source:MGI Symbol;Acc:MGI:2681008]	protein_coding
Fastk	-0.725627	-0.579216	-0.146411	1.03204e-06	0.00333792	0.99995	Fastk	Fas-activated serine/threonine kinase [Source:MGI Symbol;Acc:MGI:1913837]	protein_coding
Pop7	0.573538	0.599951	-0.0264122	1.03934e-06	5.11363e-05	0.99995	Pop7	processing of precursor 7, ribonuclease P family, (S. cerevisiae) [Source:MGI Symbol;Acc:MGI:1921347]	protein_coding
Naa16	0.562674	0.420606	0.142069	1.06448e-06	0.00670487	0.99995	Naa16	N(alpha)-acetyltransferase 16, NatA auxiliary subunit [Source:MGI Symbol;Acc:MGI:1914147]	protein_coding
Plekhg3	0.752697	0.800769	-0.048072	1.07634e-06	3.77399e-05	0.99995	Plekhg3	pleckstrin homology domain containing, family G (with RhoGef domain) member 3 [Source:MGI Symbol;Acc:MGI:2388284]	protein_coding
Cmss1	0.719964	0.559567	0.160397	1.08423e-06	0.00458118	0.99995	Cmss1	cms small ribosomal subunit 1 [Source:MGI Symbol;Acc:MGI:1913747]	protein_coding
Nedd4	-1.42139	-1.09232	-0.329071	1.08423e-06	0.00517544	0.99995	Nedd4	neural precursor cell expressed, developmentally down-regulated 4 [Source:MGI Symbol;Acc:MGI:97297]	protein_coding
Tma16	0.821789	0.569526	0.252263	1.08845e-06	0.01358	0.99995	Tma16	translation machinery associated 16 [Source:MGI Symbol;Acc:MGI:1913532]	protein_coding
Unc50	-0.664566	-0.691859	0.0272928	1.09103e-06	5.59366e-05	0.99995	Unc50	unc-50 homolog (C. elegans) [Source:MGI Symbol;Acc:MGI:1914637]	protein_coding
Clec2f	1.56506	1.16066	0.404401	1.10648e-06	0.00736973	0.99995	Clec2f	C-type lectin domain family 2, member f [Source:MGI Symbol;Acc:MGI:3522133]	transcribed_unprocessed_pseudogene
Leo1	0.652445	0.457651	0.194794	1.10648e-06	0.0124299	0.99995	Leo1	Leo1, Paf1/RNA polymerase II complex component [Source:MGI Symbol;Acc:MGI:2685031]	protein_coding
Slc25a36	0.974846	0.877221	0.0976246	1.12998e-06	0.000728017	0.99995	Slc25a36	solute carrier family 25, member 36 [Source:MGI Symbol;Acc:MGI:1924909]	protein_coding
Mcm7	-0.543321	-0.604094	0.0607723	1.15014e-06	1.46564e-05	0.99995	Mcm7	minichromosome maintenance complex component 7 [Source:MGI Symbol;Acc:MGI:1298398]	protein_coding
Crcp	0.658763	0.483672	0.175091	1.1656e-06	0.00841306	0.99995	Crcp	calcitonin gene-related peptide-receptor component protein [Source:MGI Symbol;Acc:MGI:1100818]	protein_coding
Impdh1	1.13964	0.935226	0.204411	1.20341e-06	0.00257876	0.99995	Impdh1	inosine monophosphate dehydrogenase 1 [Source:MGI Symbol;Acc:MGI:96567]	protein_coding
Exoc4	0.877694	0.811597	0.0660969	1.21455e-06	0.000508084	0.99995	Exoc4	exocyst complex component 4 [Source:MGI Symbol;Acc:MGI:1096376]	protein_coding
B4galt6	0.872321	0.752325	0.119996	1.22381e-06	0.0013571	0.99995	B4galt6	UDP-Gal:betaGlcNAc beta 1,4-galactosyltransferase, polypeptide 6 [Source:MGI Symbol;Acc:MGI:1928380]	protein_coding
1110019D14Rik	-0.945294	-0.879296	-0.0659985	1.23178e-06	0.000443855	0.99995	1110019D14Rik	RIKEN cDNA 1110019D14 gene [Source:MGI Symbol;Acc:MGI:1923561]	lincRNA
Krcc1	-0.934784	-1.15706	0.222271	1.24376e-06	9.43996e-07	0.99995	Krcc1	lysine-rich coiled-coil 1 [Source:MGI Symbol;Acc:MGI:1889377]	protein_coding
Rexo2	-0.895502	-0.889238	-0.00626408	1.24376e-06	0.000151175	0.99995	Rexo2	RNA exonuclease 2 [Source:MGI Symbol;Acc:MGI:1888981]	protein_coding
Tmtc3	0.783142	0.876581	-0.0934388	1.24376e-06	1.4114e-05	0.99995	Tmtc3	transmembrane and tetratricopeptide repeat containing 3 [Source:MGI Symbol;Acc:MGI:3036255]	protein_coding
Wdr82	-0.505558	-0.496116	-0.00944153	1.24376e-06	0.000183126	0.99995	Wdr82	WD repeat domain containing 82 [Source:MGI Symbol;Acc:MGI:1924555]	protein_coding
Toe1	0.487904	0.415258	0.0726464	1.28613e-06	0.00167532	0.99995	Toe1	target of EGR1, member 1 (nuclear) [Source:MGI Symbol;Acc:MGI:1915526]	protein_coding
Bri3bp	0.681187	0.725403	-0.0442163	1.28847e-06	4.2532e-05	0.99995	Bri3bp	Bri3 binding protein [Source:MGI Symbol;Acc:MGI:1924059]	protein_coding
Styx	-0.600258	-0.512438	-0.0878202	1.35246e-06	0.00155042	0.99995	Styx	serine/threonine/tyrosine interaction protein [Source:MGI Symbol;Acc:MGI:1891150]	protein_coding
Paxbp1	-0.600651	-0.528133	-0.072518	1.37078e-06	0.00106307	0.99995	Paxbp1	PAX3 and PAX7 binding protein 1 [Source:MGI Symbol;Acc:MGI:1914617]	protein_coding
Dancr	0.975373	0.811145	0.164228	1.37701e-06	0.00230009	0.99995	Dancr	differentiation antagonizing non-protein coding RNA [Source:MGI Symbol;Acc:MGI:1917286]	lincRNA
4930500L23Rik	1.70876	1.05532	0.653439	1.43404e-06	0.0342226	0.998716	4930500L23Rik	RIKEN cDNA 4930500L23 gene [Source:MGI Symbol;Acc:MGI:1922223]	lincRNA
1700007K13Rik	1.48396	1.52727	-0.0433141	1.43484e-06	9.01729e-05	0.99995	1700007K13Rik	RIKEN cDNA 1700007K13 gene [Source:MGI Symbol;Acc:MGI:1916577]	protein_coding
Raf1	-0.550835	-0.372971	-0.177864	1.44854e-06	0.0178548	0.99995	Raf1	v-raf-leukemia viral oncogene 1 [Source:MGI Symbol;Acc:MGI:97847]	protein_coding
Vps53	-0.680944	-0.542948	-0.137995	1.50397e-06	0.00399907	0.99995	Vps53	VPS53 GARP complex subunit [Source:MGI Symbol;Acc:MGI:1915549]	protein_coding
4930555B11Rik	-3.63359	-4.05102	0.417433	1.52447e-06	5.14273e-06	0.99995	4930555B11Rik	RIKEN cDNA 4930555B11 gene [Source:MGI Symbol;Acc:MGI:1922529]	processed_transcript
Cox19	0.506939	0.52091	-0.0139709	1.52447e-06	9.6334e-05	0.99995	Cox19	cytochrome c oxidase assembly protein 19 [Source:MGI Symbol;Acc:MGI:1915283]	protein_coding
Phax	0.497826	0.441568	0.0562581	1.5507e-06	0.00106307	0.99995	Phax	phosphorylated adaptor for RNA export [Source:MGI Symbol;Acc:MGI:1891839]	protein_coding
Plekhh1	-0.791351	-0.697012	-0.0943382	1.55418e-06	0.00115255	0.99995	Plekhh1	pleckstrin homology domain containing, family H (with MyTH4 domain) member 1 [Source:MGI Symbol;Acc:MGI:2144989]	protein_coding
Fancd2	-0.91958	-0.678599	-0.240981	1.56889e-06	0.00885851	0.99995	Fancd2	Fanconi anemia, complementation group D2 [Source:MGI Symbol;Acc:MGI:2448480]	protein_coding
Plekhf1	0.663829	0.527674	0.136155	1.60435e-06	0.00428181	0.99995	Plekhf1	pleckstrin homology domain containing, family F (with FYVE domain) member 1 [Source:MGI Symbol;Acc:MGI:1919537]	protein_coding
Ss18l2	0.506029	0.415713	0.0903161	1.61881e-06	0.00292172	0.99995	Ss18l2	SS18, nBAF chromatin remodeling complex subunit like 2 [Source:MGI Symbol;Acc:MGI:1349474]	protein_coding
Gstm5	-4.85995	-3.56595	-1.294	1.66465e-06	0.0074557	0.99995	Gstm5	glutathione S-transferase, mu 5 [Source:MGI Symbol;Acc:MGI:1309466]	protein_coding
Gm3286	1.29024	0.854724	0.435512	1.69137e-06	0.0220399	0.99995	Gm3286	predicted gene 3286 [Source:MGI Symbol;Acc:MGI:3781464]	protein_coding
1190007I07Rik	-1.01131	-1.04524	0.0339288	1.71309e-06	9.18116e-05	0.99995	1190007I07Rik	RIKEN cDNA 1190007I07 gene [Source:MGI Symbol;Acc:MGI:3698433]	protein_coding
Lmntd2	-2.45888	-1.92442	-0.534456	1.71309e-06	0.00451406	0.99995	Lmntd2	lamin tail domain containing 2 [Source:MGI Symbol;Acc:MGI:1919250]	protein_coding
Nrm	-0.918324	-0.989956	0.0716315	1.71309e-06	3.95629e-05	0.99995	Nrm	nurim (nuclear envelope membrane protein) [Source:MGI Symbol;Acc:MGI:2146855]	protein_coding
Pacs1	-0.963887	-0.541241	-0.422645	1.71309e-06	0.0624397	0.970481	Pacs1	phosphofurin acidic cluster sorting protein 1 [Source:MGI Symbol;Acc:MGI:1277113]	protein_coding
Pan2	-0.52338	-0.364186	-0.159194	1.71309e-06	0.0153171	0.99995	Pan2	PAN2 poly(A) specific ribonuclease subunit [Source:MGI Symbol;Acc:MGI:1918984]	protein_coding
Snx9	-0.773427	-0.636227	-0.1372	1.71309e-06	0.00294784	0.99995	Snx9	sorting nexin 9 [Source:MGI Symbol;Acc:MGI:1913866]	protein_coding
Btbd19	1.13317	1.1085	0.0246724	1.72447e-06	0.000260676	0.99995	Btbd19	BTB (POZ) domain containing 19 [Source:MGI Symbol;Acc:MGI:1925861]	protein_coding
Prosc	0.550164	0.615112	-0.0649479	1.72447e-06	1.90832e-05	0.99995	Plpbp	pyridoxal phosphate binding protein [Source:MGI Symbol;Acc:MGI:1891207]	protein_coding
Tbx3	0.82732	0.913592	-0.0862727	1.72447e-06	2.54597e-05	0.99995	Tbx3	T-box 3 [Source:MGI Symbol;Acc:MGI:98495]	protein_coding
Uap1	1.00763	0.592208	0.415426	1.72536e-06	0.049119	0.970481	Uap1	UDP-N-acetylglucosamine pyrophosphorylase 1 [Source:MGI Symbol;Acc:MGI:1334459]	protein_coding
G3bp2	0.508272	0.359733	0.148538	1.74856e-06	0.0134867	0.99995	G3bp2	GTPase activating protein (SH3 domain) binding protein 2 [Source:MGI Symbol;Acc:MGI:2442040]	protein_coding
Mdm2	1.00979	1.32712	-0.317333	1.79285e-06	2.72066e-07	0.99995	Mdm2	transformed mouse 3T3 cell double minute 2 [Source:MGI Symbol;Acc:MGI:96952]	protein_coding
Dguok	-0.655019	-0.646969	-0.00804985	1.84572e-06	0.00021677	0.99995	Dguok	deoxyguanosine kinase [Source:MGI Symbol;Acc:MGI:1351602]	protein_coding
Zzef1	-0.813346	-0.51337	-0.299976	1.88716e-06	0.0321951	0.99995	Zzef1	zinc finger, ZZ-type with EF hand domain 1 [Source:MGI Symbol;Acc:MGI:2444286]	protein_coding
Kifc5b	1.21979	1.06226	0.157531	2.01781e-06	0.00165258	0.99995	Kifc5b	kinesin family member C5B [Source:MGI Symbol;Acc:MGI:2137414]	protein_coding
Myh10	-0.668483	-0.537229	-0.131254	2.0179e-06	0.00421165	0.99995	Myh10	myosin, heavy polypeptide 10, non-muscle [Source:MGI Symbol;Acc:MGI:1930780]	protein_coding
Pdzd11	-0.487041	-0.56017	0.073129	2.0179e-06	1.14557e-05	0.99995	Pdzd11	PDZ domain containing 11 [Source:MGI Symbol;Acc:MGI:1919871]	protein_coding
Slc13a5	-2.38645	-1.74079	-0.645661	2.0179e-06	0.0106265	0.99995	Slc13a5	solute carrier family 13 (sodium-dependent citrate transporter), member 5 [Source:MGI Symbol;Acc:MGI:3037150]	protein_coding
Tmem35b	-0.780526	-0.803213	0.0226864	2.06589e-06	0.000111114	0.99995	Tmem35b	transmembrane protein 35B [Source:MGI Symbol;Acc:MGI:3758095]	protein_coding
Lgals4	-1.39874	-1.18527	-0.21347	2.20819e-06	0.00230693	0.99995	Lgals4	lectin, galactose binding, soluble 4 [Source:MGI Symbol;Acc:MGI:107536]	protein_coding
Epha2	1.77306	2.26086	-0.487801	2.24328e-06	1.18673e-06	0.99995	Epha2	Eph receptor A2 [Source:MGI Symbol;Acc:MGI:95278]	protein_coding
Fance	-0.81434	-0.698419	-0.115921	2.24328e-06	0.00202451	0.99995	Fance	Fanconi anemia, complementation group E [Source:MGI Symbol;Acc:MGI:1920025]	protein_coding
Ofd1	-0.837637	-1.04604	0.208405	2.27574e-06	1.43899e-06	0.99995	Ofd1	OFD1, centriole and centriolar satellite protein [Source:MGI Symbol;Acc:MGI:1350328]	protein_coding
Cyb5r2	-1.77958	-1.24489	-0.534683	2.42339e-06	0.0158509	0.99995	Cyb5r2	cytochrome b5 reductase 2 [Source:MGI Symbol;Acc:MGI:2444415]	protein_coding
Gm5891	2.81527	2.89834	-0.0830662	2.42339e-06	0.000130078	0.99995	Gm5891	predicted gene 5891 [Source:MGI Symbol;Acc:MGI:3649014]	protein_coding
Plxna1	0.890722	1.12696	-0.236235	2.49257e-06	1.28492e-06	0.99995	Plxna1	plexin A1 [Source:MGI Symbol;Acc:MGI:107685]	protein_coding
Lenep	-1.41118	-0.896854	-0.514324	2.52241e-06	0.0323167	0.998716	Lenep	lens epithelial protein [Source:MGI Symbol;Acc:MGI:1930020]	protein_coding
Foxk1	0.882691	0.997809	-0.115117	2.52458e-06	2.46631e-05	0.99995	Foxk1	forkhead box K1 [Source:MGI Symbol;Acc:MGI:1347488]	protein_coding
Mlh1	-0.741484	-0.783513	0.0420286	2.6307e-06	7.91791e-05	0.99995	Mlh1	mutL homolog 1 [Source:MGI Symbol;Acc:MGI:101938]	protein_coding
Pex1	-0.71417	-0.788942	0.0747719	2.6376e-06	3.29995e-05	0.99995	Pex1	peroxisomal biogenesis factor 1 [Source:MGI Symbol;Acc:MGI:1918632]	protein_coding
March2	-1.07521	-1.18298	0.107777	2.66187e-06	3.54761e-05	0.99995	March2	membrane-associated ring finger (C3HC4) 2 [Source:MGI Symbol;Acc:MGI:1925915]	protein_coding
Hdac6	-0.808854	-0.526379	-0.282475	2.7265e-06	0.0290118	0.99995	Hdac6	histone deacetylase 6 [Source:MGI Symbol;Acc:MGI:1333752]	protein_coding
Nup50	0.39824	0.424368	-0.0261278	2.83392e-06	7.61273e-05	0.99995	Nup50	nucleoporin 50 [Source:MGI Symbol;Acc:MGI:1351502]	protein_coding
1500026H17Rik	0.950399	1.18377	-0.233367	2.85518e-06	2.41224e-06	0.99995	1500026H17Rik	RIKEN cDNA 1500026H17 gene [Source:MGI Symbol;Acc:MGI:1916252]	bidirectional_promoter_lncRNA
Bphl	-1.46647	-1.23785	-0.228626	2.85518e-06	0.00264367	0.99995	Bphl	biphenyl hydrolase-like (serine hydrolase, breast epithelial mucin-associated antigen) [Source:MGI Symbol;Acc:MGI:1915271]	protein_coding
Gys1	-0.743372	-0.735023	-0.00834864	2.86642e-06	0.000284126	0.99995	Gys1	glycogen synthase 1, muscle [Source:MGI Symbol;Acc:MGI:101805]	protein_coding
Szrd1	0.576624	0.6068	-0.0301757	2.86642e-06	9.90148e-05	0.99995	Szrd1	SUZ RNA binding domain containing 1 [Source:MGI Symbol;Acc:MGI:1098672]	protein_coding
Smug1	-0.704068	-0.633325	-0.0707421	2.89165e-06	0.00117344	0.99995	Smug1	single-strand selective monofunctional uracil DNA glycosylase [Source:MGI Symbol;Acc:MGI:1918976]	protein_coding
Polrmt	-0.745475	-0.650144	-0.0953308	2.91414e-06	0.00186145	0.99995	Polrmt	polymerase (RNA) mitochondrial (DNA directed) [Source:MGI Symbol;Acc:MGI:1915843]	protein_coding
Ift43	-0.986234	-0.730835	-0.255399	2.94231e-06	0.010742	0.99995	Ift43	intraflagellar transport 43 [Source:MGI Symbol;Acc:MGI:1923661]	protein_coding
Fxyd5	-2.00908	-1.49328	-0.515806	2.96466e-06	0.0100889	0.99995	Fxyd5	FXYD domain-containing ion transport regulator 5 [Source:MGI Symbol;Acc:MGI:1201785]	protein_coding
Dcp1a	0.523373	0.551271	-0.0278979	3.03577e-06	0.000101382	0.99995	Dcp1a	decapping mRNA 1A [Source:MGI Symbol;Acc:MGI:1923151]	protein_coding
Pgls	-0.90985	-0.645674	-0.264176	3.05334e-06	0.0158509	0.99995	Pgls	6-phosphogluconolactonase [Source:MGI Symbol;Acc:MGI:1913421]	protein_coding
Smoc1	-0.870075	-0.696074	-0.174	3.05744e-06	0.00517544	0.99995	Smoc1	SPARC related modular calcium binding 1 [Source:MGI Symbol;Acc:MGI:1929878]	protein_coding
Nufip1	0.782733	0.415635	0.367098	3.0802e-06	0.0913755	0.943759	Nufip1	nuclear fragile X mental retardation protein interacting protein 1 [Source:MGI Symbol;Acc:MGI:1351474]	protein_coding
Rab24	-0.656883	-0.714137	0.0572549	3.10752e-06	5.4943e-05	0.99995	Rab24	RAB24, member RAS oncogene family [Source:MGI Symbol;Acc:MGI:105065]	protein_coding
Acp6	-0.935208	-0.955874	0.0206662	3.11138e-06	0.000167803	0.99995	Acp6	acid phosphatase 6, lysophosphatidic [Source:MGI Symbol;Acc:MGI:1931010]	protein_coding
Esco2	0.825713	0.615319	0.210394	3.14932e-06	0.0104845	0.99995	Esco2	establishment of sister chromatid cohesion N-acetyltransferase 2 [Source:MGI Symbol;Acc:MGI:1919238]	protein_coding
Ptprf	-0.888408	-0.812582	-0.0758251	3.15112e-06	0.00103152	0.99995	Ptprf	protein tyrosine phosphatase, receptor type, F [Source:MGI Symbol;Acc:MGI:102695]	protein_coding
Mrpl50	0.493067	0.360876	0.132191	3.3791e-06	0.0125364	0.99995	Mrpl50	mitochondrial ribosomal protein L50 [Source:MGI Symbol;Acc:MGI:107329]	protein_coding
Limd1	-0.813047	-0.605456	-0.207591	3.41542e-06	0.0109273	0.99995	Limd1	LIM domains containing 1 [Source:MGI Symbol;Acc:MGI:1352502]	protein_coding
Ankle1	-1.02456	-0.770779	-0.253786	3.42727e-06	0.00990563	0.99995	Ankle1	ankyrin repeat and LEM domain containing 1 [Source:MGI Symbol;Acc:MGI:1918775]	protein_coding
Fxyd6	-1.93837	-1.47721	-0.461163	3.49422e-06	0.00882234	0.99995	Fxyd6	FXYD domain-containing ion transport regulator 6 [Source:MGI Symbol;Acc:MGI:1890226]	protein_coding
Eif4g3	-1.19077	-0.94989	-0.240879	3.53181e-06	0.00565897	0.99995	Eif4g3	eukaryotic translation initiation factor 4 gamma, 3 [Source:MGI Symbol;Acc:MGI:1923935]	protein_coding
Mapt	-1.12807	-0.803203	-0.324867	3.54316e-06	0.0160025	0.99995	Mapt	microtubule-associated protein tau [Source:MGI Symbol;Acc:MGI:97180]	protein_coding
Csad	-1.0484	-0.81753	-0.230871	3.55345e-06	0.00712785	0.99995	Csad	cysteine sulfinic acid decarboxylase [Source:MGI Symbol;Acc:MGI:2180098]	protein_coding
Epb41l4b	-0.652493	-0.729038	0.0765442	3.5874e-06	3.54761e-05	0.99995	Epb41l4b	erythrocyte membrane protein band 4.1 like 4b [Source:MGI Symbol;Acc:MGI:1859149]	protein_coding
Acsl6	-1.02595	-0.815588	-0.210361	3.64224e-06	0.0059736	0.99995	Acsl6	acyl-CoA synthetase long-chain family member 6 [Source:MGI Symbol;Acc:MGI:894291]	protein_coding
Hsf2	0.741603	0.612738	0.128865	3.74479e-06	0.00405904	0.99995	Hsf2	heat shock factor 2 [Source:MGI Symbol;Acc:MGI:96239]	protein_coding
Kif18b	0.722944	0.790821	-0.067877	3.74585e-06	6.0478e-05	0.99995	Kif18b	kinesin family member 18B [Source:MGI Symbol;Acc:MGI:2446979]	protein_coding
Farsa	-0.498621	-0.453005	-0.0456161	3.76923e-06	0.00123034	0.99995	Farsa	phenylalanyl-tRNA synthetase, alpha subunit [Source:MGI Symbol;Acc:MGI:1913840]	protein_coding
2410131K14Rik	0.695828	0.765096	-0.0692677	3.79101e-06	5.56443e-05	0.99995	2410131K14Rik	RIKEN cDNA 2410131K14 gene [Source:MGI Symbol;Acc:MGI:1924042]	protein_coding
Bola1	0.710968	0.678576	0.0323915	3.84416e-06	0.000643254	0.99995	Bola1	bolA-like 1 (E. coli) [Source:MGI Symbol;Acc:MGI:1916418]	protein_coding
Dcaf17	-0.636707	-0.746341	0.109633	3.86079e-06	1.32355e-05	0.99995	Dcaf17	DDB1 and CUL4 associated factor 17 [Source:MGI Symbol;Acc:MGI:1923013]	protein_coding
Pik3cd	-0.731602	-0.667108	-0.0644945	3.96938e-06	0.00120008	0.99995	Pik3cd	phosphatidylinositol-4,5-bisphosphate 3-kinase catalytic subunit delta [Source:MGI Symbol;Acc:MGI:1098211]	protein_coding
Bbc3	2.56073	3.11167	-0.550938	3.97423e-06	1.32355e-05	0.99995	Bbc3	BCL2 binding component 3 [Source:MGI Symbol;Acc:MGI:2181667]	protein_coding
Bud13	0.610496	0.643794	-0.0332985	4.01807e-06	0.000124997	0.99995	Bud13	BUD13 homolog [Source:MGI Symbol;Acc:MGI:2443443]	protein_coding
Erich1	0.669526	0.796564	-0.127038	4.22163e-06	1.12468e-05	0.99995	Erich1	glutamate rich 1 [Source:MGI Symbol;Acc:MGI:3588201]	protein_coding
Ppp1r1a	-2.29481	-1.36544	-0.929372	4.299e-06	0.0554139	0.997641	Ppp1r1a	protein phosphatase 1, regulatory (inhibitor) subunit 1A [Source:MGI Symbol;Acc:MGI:1889595]	protein_coding
Slc19a2	1.76167	1.57171	0.189957	4.299e-06	0.00170829	0.99995	Slc19a2	solute carrier family 19 (thiamine transporter), member 2 [Source:MGI Symbol;Acc:MGI:1928761]	protein_coding
Anxa6	-1.25258	-0.887773	-0.364807	4.47432e-06	0.017846	0.99995	Anxa6	annexin A6 [Source:MGI Symbol;Acc:MGI:88255]	protein_coding
Cmah	0.820329	0.795612	0.0247168	4.47432e-06	0.000546796	0.99995	Cmah	cytidine monophospho-N-acetylneuraminic acid hydroxylase [Source:MGI Symbol;Acc:MGI:103227]	protein_coding
Slc39a9	-0.512959	-0.504874	-0.00808485	4.47432e-06	0.00041987	0.99995	Slc39a9	solute carrier family 39 (zinc transporter), member 9 [Source:MGI Symbol;Acc:MGI:1914820]	protein_coding
Pinlyp	1.59733	1.28241	0.31492	4.55503e-06	0.00597938	0.99995	Pinlyp	phospholipase A2 inhibitor and LY6/PLAUR domain containing [Source:MGI Symbol;Acc:MGI:3615324]	protein_coding
Nmral1	-1.31943	-0.816715	-0.502715	4.66627e-06	0.0456919	0.99995	Nmral1	NmrA-like family domain containing 1 [Source:MGI Symbol;Acc:MGI:1915074]	protein_coding
Mphosph8	0.45642	0.449699	0.00672109	4.72051e-06	0.000442858	0.99995	Mphosph8	M-phase phosphoprotein 8 [Source:MGI Symbol;Acc:MGI:1922589]	protein_coding
Smg5	0.61844	0.750423	-0.131983	4.72051e-06	7.59419e-06	0.99995	Smg5	Smg-5 homolog, nonsense mediated mRNA decay factor (C. elegans) [Source:MGI Symbol;Acc:MGI:2447364]	protein_coding
Pinx1	0.785938	0.779065	0.00687381	4.72694e-06	0.000403104	0.99995	Pinx1	PIN2/TERF1 interacting, telomerase inhibitor 1 [Source:MGI Symbol;Acc:MGI:1919650]	protein_coding
Abcd1	-1.09996	-0.711221	-0.388739	4.77627e-06	0.035285	0.99995	Abcd1	ATP-binding cassette, sub-family D (ALD), member 1 [Source:MGI Symbol;Acc:MGI:1349215]	protein_coding
Tecr	-0.888346	-0.851642	-0.0367036	4.77627e-06	0.000675277	0.99995	Tecr	trans-2,3-enoyl-CoA reductase [Source:MGI Symbol;Acc:MGI:1915408]	protein_coding
Naa25	0.572666	0.470692	0.101974	4.78152e-06	0.00478592	0.99995	Naa25	N(alpha)-acetyltransferase 25, NatB auxiliary subunit [Source:MGI Symbol;Acc:MGI:2442563]	protein_coding
Mad2l1bp	0.782744	0.595595	0.18715	4.78473e-06	0.0102356	0.99995	Mad2l1bp	MAD2L1 binding protein [Source:MGI Symbol;Acc:MGI:1913841]	protein_coding
Cyb5r1	-0.587169	-0.930905	0.343737	4.78538e-06	8.01658e-10	0.814358	Cyb5r1	cytochrome b5 reductase 1 [Source:MGI Symbol;Acc:MGI:1919267]	protein_coding
Zdhhc12	-0.801291	-0.513221	-0.28807	4.90603e-06	0.0379419	0.99995	Zdhhc12	zinc finger, DHHC domain containing 12 [Source:MGI Symbol;Acc:MGI:1913470]	protein_coding
Strip1	-0.545665	-0.42884	-0.116826	5.03006e-06	0.00769227	0.99995	Strip1	striatin interacting protein 1 [Source:MGI Symbol;Acc:MGI:2443884]	protein_coding
Pcgf3	0.584506	0.602217	-0.0177112	5.03995e-06	0.000219435	0.99995	Pcgf3	polycomb group ring finger 3 [Source:MGI Symbol;Acc:MGI:1916837]	protein_coding
Abr	-0.681604	-0.369369	-0.312234	5.17903e-06	0.0920899	0.970481	Abr	active BCR-related gene [Source:MGI Symbol;Acc:MGI:107771]	protein_coding
Dnajb6	0.741996	0.482358	0.259638	5.29809e-06	0.0350229	0.99995	Dnajb6	DnaJ heat shock protein family (Hsp40) member B6 [Source:MGI Symbol;Acc:MGI:1344381]	protein_coding
Gnpat	-0.640968	-0.54386	-0.097108	5.31103e-06	0.00352349	0.99995	Gnpat	glyceronephosphate O-acyltransferase [Source:MGI Symbol;Acc:MGI:1343460]	protein_coding
Dscc1	-0.848458	-0.938422	0.089964	5.48226e-06	5.81468e-05	0.99995	Dscc1	DNA replication and sister chromatid cohesion 1 [Source:MGI Symbol;Acc:MGI:1919357]	protein_coding
Atp8b1	-1.32079	-0.85896	-0.461831	5.50698e-06	0.0351642	0.99995	Atp8b1	ATPase, class I, type 8B, member 1 [Source:MGI Symbol;Acc:MGI:1859665]	protein_coding
Platr26	-2.27463	-2.15236	-0.122267	5.50778e-06	0.000852574	0.99995	Platr26	pluripotency associated transcript 26 [Source:MGI Symbol;Acc:MGI:2686477]	lincRNA
Fgfr4	-1.32296	-0.8296	-0.493357	6.00233e-06	0.0452096	0.99995	Fgfr4	fibroblast growth factor receptor 4 [Source:MGI Symbol;Acc:MGI:95525]	protein_coding
Alkbh1	0.806172	0.750588	0.0555838	6.10029e-06	0.00116671	0.99995	Alkbh1	alkB homolog 1, histone H2A dioxygenase [Source:MGI Symbol;Acc:MGI:2384034]	protein_coding
AA792892	1.41186	1.16614	0.245718	6.15126e-06	0.00507644	0.99995	AA792892	expressed sequence AA792892 [Source:MGI Symbol;Acc:MGI:2140789]	protein_coding
Gfer	0.810907	0.832369	-0.0214617	6.15126e-06	0.000268182	0.99995	Gfer	growth factor, augmenter of liver regeneration [Source:MGI Symbol;Acc:MGI:107757]	protein_coding
Riok1	-0.476094	-0.65224	0.176147	6.31575e-06	3.01507e-07	0.99995	Riok1	RIO kinase 1 (yeast) [Source:MGI Symbol;Acc:MGI:1918590]	protein_coding
Sept1	-1.17561	-0.969672	-0.205942	6.33298e-06	0.00496258	0.99995	Sept1	septin 1 [Source:MGI Symbol;Acc:MGI:1858916]	protein_coding
Gm19757	1.23614	1.27122	-0.0350841	6.41181e-06	0.000265244	0.99995	Gm19757	predicted gene, 19757 [Source:MGI Symbol;Acc:MGI:5011942]	lincRNA
Ifrd2	-0.493596	-0.346492	-0.147104	6.46052e-06	0.0217948	0.99995	Ifrd2	interferon-related developmental regulator 2 [Source:MGI Symbol;Acc:MGI:1316708]	protein_coding
Aen	0.96528	0.976484	-0.0112041	6.4674e-06	0.000358535	0.99995	Aen	apoptosis enhancing nuclease [Source:MGI Symbol;Acc:MGI:1915298]	protein_coding
Pdxdc1	-0.609035	-0.451535	-0.157501	6.4674e-06	0.0140274	0.99995	Pdxdc1	pyridoxal-dependent decarboxylase domain containing 1 [Source:MGI Symbol;Acc:MGI:1920909]	protein_coding
Prpf4b	0.411687	0.373483	0.0382036	6.48707e-06	0.00170397	0.99995	Prpf4b	pre-mRNA processing factor 4B [Source:MGI Symbol;Acc:MGI:109584]	protein_coding
Zfp142	0.794988	0.723962	0.0710263	6.49508e-06	0.00167532	0.99995	Zfp142	zinc finger protein 142 [Source:MGI Symbol;Acc:MGI:1924514]	protein_coding
Cc2d1a	-1.09457	-1.17958	0.0850029	6.55152e-06	0.000111114	0.99995	Cc2d1a	coiled-coil and C2 domain containing 1A [Source:MGI Symbol;Acc:MGI:2384831]	protein_coding
Saraf	0.610119	0.342475	0.267645	6.6442e-06	0.0826412	0.970481	Saraf	store-operated calcium entry-associated regulatory factor [Source:MGI Symbol;Acc:MGI:1915137]	protein_coding
Mrpl24	-0.578149	-0.706191	0.128042	6.72674e-06	9.11872e-06	0.99995	Mrpl24	mitochondrial ribosomal protein L24 [Source:MGI Symbol;Acc:MGI:1914957]	protein_coding
Ppp1r14a	1.32387	0.998459	0.325414	6.81852e-06	0.0126907	0.99995	Ppp1r14a	protein phosphatase 1, regulatory (inhibitor) subunit 14A [Source:MGI Symbol;Acc:MGI:1931139]	protein_coding
Trp53inp1	1.74709	1.89385	-0.14677	6.81852e-06	0.000111114	0.99995	Trp53inp1	transformation related protein 53 inducible nuclear protein 1 [Source:MGI Symbol;Acc:MGI:1926609]	protein_coding
Ddx1	-0.581814	-0.724172	0.142357	6.9408e-06	5.70656e-06	0.99995	Ddx1	DEAD (Asp-Glu-Ala-Asp) box polypeptide 1 [Source:MGI Symbol;Acc:MGI:2144727]	protein_coding
Hook2	-0.860752	-0.671892	-0.18886	6.95933e-06	0.00935795	0.99995	Hook2	hook microtubule tethering protein 2 [Source:MGI Symbol;Acc:MGI:2181664]	protein_coding
Osbpl9	-0.502888	-0.643392	0.140504	6.97271e-06	2.67574e-06	0.99995	Osbpl9	oxysterol binding protein-like 9 [Source:MGI Symbol;Acc:MGI:1923784]	protein_coding
Aldh3a2	-0.93676	-0.522637	-0.414122	7.18664e-06	0.0866043	0.970481	Aldh3a2	aldehyde dehydrogenase family 3, subfamily A2 [Source:MGI Symbol;Acc:MGI:1353452]	protein_coding
Cdk2ap2	-0.588475	-0.61503	0.0265554	7.24717e-06	0.000219435	0.99995	Cdk2ap2	CDK2-associated protein 2 [Source:MGI Symbol;Acc:MGI:1098779]	protein_coding
Srrm1	0.518683	0.387275	0.131407	7.52779e-06	0.0140948	0.99995	Srrm1	serine/arginine repetitive matrix 1 [Source:MGI Symbol;Acc:MGI:1858303]	protein_coding
Kpna1	0.85385	0.588083	0.265767	7.7162e-06	0.0264423	0.99995	Kpna1	karyopherin (importin) alpha 1 [Source:MGI Symbol;Acc:MGI:103560]	protein_coding
Arsa	-1.11991	-0.760079	-0.359831	7.95713e-06	0.0295779	0.99995	Arsa	arylsulfatase A [Source:MGI Symbol;Acc:MGI:88077]	protein_coding
Ufsp2	-0.784155	-0.875497	0.0913415	8.09435e-06	7.02294e-05	0.99995	Ufsp2	UFM1-specific peptidase 2 [Source:MGI Symbol;Acc:MGI:1913679]	protein_coding
2410004B18Rik	0.643623	0.356239	0.287385	8.15335e-06	0.0911959	0.970481	2410004B18Rik	RIKEN cDNA 2410004B18 gene [Source:MGI Symbol;Acc:MGI:1913671]	protein_coding
Eif4ebp3	-0.91092	-0.507195	-0.403725	8.35808e-06	0.0898303	0.970481	Eif4ebp3	eukaryotic translation initiation factor 4E binding protein 3 [Source:MGI Symbol;Acc:MGI:1270847]	protein_coding
Grn	0.654534	0.480688	0.173847	8.35808e-06	0.0166948	0.99995	Grn	granulin [Source:MGI Symbol;Acc:MGI:95832]	protein_coding
Ptcd3	-0.507569	-0.489013	-0.0185559	8.52566e-06	0.000889895	0.99995	Ptcd3	pentatricopeptide repeat domain 3 [Source:MGI Symbol;Acc:MGI:1917206]	protein_coding
2010320M18Rik	0.734727	0.725582	0.0091444	8.54275e-06	0.000675277	0.99995	2010320M18Rik	RIKEN cDNA 2010320M18 gene [Source:MGI Symbol;Acc:MGI:1919343]	lincRNA
Grk6	-0.501237	-0.419157	-0.0820798	8.59148e-06	0.00517544	0.99995	Grk6	G protein-coupled receptor kinase 6 [Source:MGI Symbol;Acc:MGI:1347078]	protein_coding
1600012H06Rik	-0.667674	-0.862834	0.195161	8.70225e-06	2.5014e-06	0.99995	1600012H06Rik	RIKEN cDNA 1600012H06 gene [Source:MGI Symbol;Acc:MGI:1915162]	protein_coding
Zdhhc13	-0.733927	-0.756921	0.0229937	9.0162e-06	0.000309089	0.99995	Zdhhc13	zinc finger, DHHC domain containing 13 [Source:MGI Symbol;Acc:MGI:1919227]	protein_coding
Stk19	0.740306	0.509289	0.231017	9.29018e-06	0.0286857	0.99995	Stk19	serine/threonine kinase 19 [Source:MGI Symbol;Acc:MGI:1860085]	protein_coding
Cxxc1	-0.632302	-0.400112	-0.23219	9.35878e-06	0.048214	0.99995	Cxxc1	CXXC finger 1 (PHD domain) [Source:MGI Symbol;Acc:MGI:1921572]	protein_coding
Slc6a8	-0.645381	-0.576985	-0.0683952	9.3616e-06	0.00253087	0.99995	Slc6a8	solute carrier family 6 (neurotransmitter transporter, creatine), member 8 [Source:MGI Symbol;Acc:MGI:2147834]	protein_coding
Zwilch	-0.50518	-0.545042	0.0398624	9.63631e-06	0.000153043	0.99995	Zwilch	zwilch kinetochore protein [Source:MGI Symbol;Acc:MGI:1915264]	protein_coding
Ildr1	-1.20917	-0.911647	-0.297519	9.69164e-06	0.0141719	0.99995	Ildr1	immunoglobulin-like domain containing receptor 1 [Source:MGI Symbol;Acc:MGI:2146574]	protein_coding
Psg23	0.995764	0.997999	-0.00223534	9.69164e-06	0.000571939	0.99995	Psg23	pregnancy-specific glycoprotein 23 [Source:MGI Symbol;Acc:MGI:1891355]	protein_coding
Muc1	-1.74364	-1.45262	-0.291025	9.91823e-06	0.00551947	0.99995	Muc1	mucin 1, transmembrane [Source:MGI Symbol;Acc:MGI:97231]	protein_coding
Trappc12	-0.574827	-0.493865	-0.0809626	1.00585e-05	0.00416378	0.99995	Trappc12	trafficking protein particle complex 12 [Source:MGI Symbol;Acc:MGI:2445089]	protein_coding
Zbtb22	-0.774701	-0.676545	-0.0981559	1.01076e-05	0.0034587	0.99995	Zbtb22	zinc finger and BTB domain containing 22 [Source:MGI Symbol;Acc:MGI:1931870]	protein_coding
Bin3	-1.46872	-1.16745	-0.301262	1.01372e-05	0.00906442	0.99995	Bin3	bridging integrator 3 [Source:MGI Symbol;Acc:MGI:1929883]	protein_coding
Gps2	-1.27639	-1.37469	0.0983007	1.04464e-05	0.000159699	0.99995	Gps2	G protein pathway suppressor 2 [Source:MGI Symbol;Acc:MGI:1891751]	protein_coding
Dapk2	-1.70124	-1.11305	-0.58819	1.04571e-05	0.0400636	0.99995	Dapk2	death-associated protein kinase 2 [Source:MGI Symbol;Acc:MGI:1341297]	protein_coding
Smc5	0.66995	0.661822	0.00812789	1.08087e-05	0.000728017	0.99995	Smc5	structural maintenance of chromosomes 5 [Source:MGI Symbol;Acc:MGI:2385088]	protein_coding
Med10	0.716619	0.442758	0.273861	1.09159e-05	0.0567716	0.99995	Med10	mediator complex subunit 10 [Source:MGI Symbol;Acc:MGI:106331]	protein_coding
Fam212b	2.70581	2.64927	0.0565433	1.09442e-05	0.000921841	0.99995	Fam212b	family with sequence similarity 212, member B [Source:MGI Symbol;Acc:MGI:1923497]	protein_coding
Kctd20	0.593228	0.545221	0.0480067	1.09442e-05	0.001975	0.99995	Kctd20	potassium channel tetramerisation domain containing 20 [Source:MGI Symbol;Acc:MGI:1914239]	protein_coding
Snx4	0.455018	0.343277	0.111741	1.10685e-05	0.0148902	0.99995	Snx4	sorting nexin 4 [Source:MGI Symbol;Acc:MGI:1916400]	protein_coding
Ensa	-0.565797	-0.386516	-0.179281	1.12111e-05	0.0311333	0.99995	Ensa	endosulfine alpha [Source:MGI Symbol;Acc:MGI:1891189]	protein_coding
Fthl17a	-2.10746	-1.20492	-0.902542	1.12111e-05	0.0843375	0.997641	Fthl17a	ferritin, heavy polypeptide-like 17, member A [Source:MGI Symbol;Acc:MGI:1919246]	protein_coding
Mybl2	-0.303329	-0.222079	-0.0812509	1.12962e-05	0.0189027	0.99995	Mybl2	myeloblastosis oncogene-like 2 [Source:MGI Symbol;Acc:MGI:101785]	protein_coding
Gm6225	1.19143	0.977495	0.213933	1.14191e-05	0.00716847	0.99995	Gm6225	predicted gene 6225 [Source:MGI Symbol;Acc:MGI:3643252]	lincRNA
Akr1e1	-1.1627	-1.26163	0.0989256	1.17708e-05	0.000159699	0.99995	Akr1e1	aldo-keto reductase family 1, member E1 [Source:MGI Symbol;Acc:MGI:1914758]	protein_coding
Slc1a5	-1.94998	-1.9835	0.0335141	1.17799e-05	0.000479401	0.99995	Slc1a5	solute carrier family 1 (neutral amino acid transporter), member 5 [Source:MGI Symbol;Acc:MGI:105305]	protein_coding
Mcoln1	-0.633065	-0.630795	-0.00226949	1.1797e-05	0.000671662	0.99995	Mcoln1	mucolipin 1 [Source:MGI Symbol;Acc:MGI:1890498]	protein_coding
Nckap1l	-3.14102	-2.38639	-0.75463	1.18241e-05	0.0134776	0.99995	Nckap1l	NCK associated protein 1 like [Source:MGI Symbol;Acc:MGI:1926063]	protein_coding
Mki67	-0.773807	-0.656721	-0.117087	1.19095e-05	0.00517544	0.99995	Mki67	antigen identified by monoclonal antibody Ki 67 [Source:MGI Symbol;Acc:MGI:106035]	protein_coding
Med14	-0.771768	-0.844643	0.0728744	1.20209e-05	0.000137624	0.99995	Med14	mediator complex subunit 14 [Source:MGI Symbol;Acc:MGI:1349442]	protein_coding
March1	2.26938	2.03357	0.235806	1.21101e-05	0.00290471	0.99995	March1	membrane-associated ring finger (C3HC4) 1 [Source:MGI Symbol;Acc:MGI:1920175]	protein_coding
Fgf4	-1.7453	-1.5602	-0.1851	1.21413e-05	0.00292172	0.99995	Fgf4	fibroblast growth factor 4 [Source:MGI Symbol;Acc:MGI:95518]	protein_coding
Larp4	0.656331	0.447611	0.20872	1.21413e-05	0.0323167	0.99995	Larp4	La ribonucleoprotein domain family, member 4 [Source:MGI Symbol;Acc:MGI:2443114]	protein_coding
Tpra1	-0.859567	-0.717741	-0.141826	1.21413e-05	0.00615697	0.99995	Tpra1	transmembrane protein, adipocyte asscociated 1 [Source:MGI Symbol;Acc:MGI:1345190]	protein_coding
Gstk1	-1.71908	-1.70395	-0.0151296	1.21618e-05	0.000728017	0.99995	Gstk1	glutathione S-transferase kappa 1 [Source:MGI Symbol;Acc:MGI:1923513]	protein_coding
Mtch1	-1.05307	-0.631032	-0.422038	1.21618e-05	0.0682803	0.99995	Mtch1	mitochondrial carrier 1 [Source:MGI Symbol;Acc:MGI:1929261]	protein_coding
Dhcr7	0.637189	0.643611	-0.00642184	1.21896e-05	0.000592816	0.99995	Dhcr7	7-dehydrocholesterol reductase [Source:MGI Symbol;Acc:MGI:1298378]	protein_coding
Pigq	-0.545342	-0.515378	-0.0299645	1.23007e-05	0.00144692	0.99995	Pigq	phosphatidylinositol glycan anchor biosynthesis, class Q [Source:MGI Symbol;Acc:MGI:1333114]	protein_coding
Ctns	-1.1988	-1.12303	-0.0757629	1.24151e-05	0.00158215	0.99995	Ctns	cystinosis, nephropathic [Source:MGI Symbol;Acc:MGI:1932872]	protein_coding
Cfl2	0.640201	0.405474	0.234727	1.24224e-05	0.0508148	0.99995	Cfl2	cofilin 2, muscle [Source:MGI Symbol;Acc:MGI:101763]	protein_coding
Ikbkb	-1.24851	-1.0763	-0.17221	1.24224e-05	0.00436259	0.99995	Ikbkb	inhibitor of kappaB kinase beta [Source:MGI Symbol;Acc:MGI:1338071]	protein_coding
Cenpk	-1.16716	-1.26255	0.0953859	1.24465e-05	0.000167382	0.99995	Cenpk	centromere protein K [Source:MGI Symbol;Acc:MGI:1926210]	protein_coding
Gmppa	-0.690971	-0.593823	-0.0971486	1.25617e-05	0.00466982	0.99995	Gmppa	GDP-mannose pyrophosphorylase A [Source:MGI Symbol;Acc:MGI:1916330]	protein_coding
Magi3	-0.730381	-0.421043	-0.309338	1.2629e-05	0.0832829	0.997641	Magi3	membrane associated guanylate kinase, WW and PDZ domain containing 3 [Source:MGI Symbol;Acc:MGI:1923484]	protein_coding
Rgs6	5.80883	4.57836	1.23047	1.27809e-05	0.0095068	0.99995	Rgs6	regulator of G-protein signaling 6 [Source:MGI Symbol;Acc:MGI:1354730]	protein_coding
Snord35a	1.14243	1.09773	0.0447038	1.28374e-05	0.00129961	0.99995	Snord35a	small nucleolar RNA, C/D box 35A [Source:MGI Symbol;Acc:MGI:1351319]	snoRNA
H2-Ke6	-1.19197	-1.21843	0.0264562	1.31144e-05	0.000479401	0.99995	H2-Ke6	H2-K region expressed gene 6 [Source:MGI Symbol;Acc:MGI:95911]	protein_coding
Hat1	0.585108	0.411759	0.173349	1.3135e-05	0.0269921	0.99995	Hat1	histone aminotransferase 1 [Source:MGI Symbol;Acc:MGI:96013]	protein_coding
Hr	2.7697	3.3747	-0.604999	1.3135e-05	2.84608e-05	0.99995	Hr	hairless [Source:MGI Symbol;Acc:MGI:96223]	protein_coding
Tsx	-1.46109	-1.43571	-0.0253862	1.33257e-05	0.00087042	0.99995	Tsx	testis specific X-linked gene [Source:MGI Symbol;Acc:MGI:108118]	protein_coding
[truncated: 1,656 more rows]

## Sheet: E3.5-UP-BP
Table of enriched GO Biological processes for the genes upregulated in E3.5 Mettl16-/-
[truncated: 5,862 more rows]

[truncated: 3 more sheets: E3.5-DOWN-BP, E3.5-KO signif SJ, E3.5-lineage_specific_genes]
